# Supplementary material for: 4-Nitro­phenyl 1-naphthoate
Source: Acta Crystallogr Sect E Struct Rep Online. 2010 Apr 2;66(Pt 5):o1023. doi: 10.1107/S1600536810011736 (PMC2979124; doi:10.1107/S1600536810011736)
Supplement: Supplementary file 2 [file e-66-o1023-Isup2.hkl]

# 
# h,k,l, Fc-squared, Fo-squared, sigma(Fo-squared) and status flag 
# 
data_I
_shelx_title ' za27 in P21/c' 
_shelx_refln_list_code          4 
_shelx_F_calc_maximum      220.09 
_exptl_crystal_F_000       608.00 
_reflns_d_resolution_high  0.8222 
 
loop_ 
 _symmetry_equiv_pos_as_xyz 
 'x, y, z' 
 '-x, y+1/2, -z+1/2' 
 '-x, -y, -z' 
 'x, -y-1/2, z-1/2' 
 
_cell_length_a     7.2049 
_cell_length_b    12.8175 
_cell_length_c    14.7838 
_cell_angle_alpha  90.000 
_cell_angle_beta   99.006 
_cell_angle_gamma  90.000 
 
_shelx_F_squared_multiplier     1.000 
 
loop_ 
 _refln_index_h 
 _refln_index_k 
 _refln_index_l 
 _refln_F_squared_calc 
 _refln_F_squared_meas 
 _refln_F_squared_sigma 
 _refln_observed_status 
   2   0   0    33950.94    35771.55    772.03 o 
   3   0   0      155.06      166.46      6.91 o 
   4   0   0      487.06      524.59      8.88 o 
   5   0   0        8.35       12.38      5.27 o 
   6   0   0       15.11       16.23      4.98 o 
   7   0   0       75.95       70.26      6.77 o 
   8   0   0       10.35       16.90      7.01 o 
   1   1   0      633.64      559.52     26.46 o 
   2   1   0    32284.26    35667.19    426.75 o 
   3   1   0      311.67      295.00      5.63 o 
   4   1   0      695.57      785.14     13.81 o 
   5   1   0      149.74      164.00      4.22 o 
   6   1   0       26.14       24.55      3.85 o 
   7   1   0       78.98       83.49      4.88 o 
   8   1   0        7.20        9.91      4.95 o 
   1   2   0        1.54        1.89      2.88 o 
   2   2   0      225.31      195.59      5.13 o 
   3   2   0      384.21      393.16      5.93 o 
   4   2   0       72.61       78.60      3.30 o 
   5   2   0      164.71      171.27      4.10 o 
   6   2   0       34.37       36.17      3.52 o 
   7   2   0       46.14       47.82      4.52 o 
   8   2   0       15.37       15.26      4.19 o 
   1   3   0     1363.15     1237.03     10.17 o 
   2   3   0     3339.18     3218.79     52.23 o 
   3   3   0      164.79      147.85      4.58 o 
   4   3   0      434.34      437.19      6.22 o 
   5   3   0        0.60        4.57      3.92 o 
   6   3   0        3.65        5.17      3.84 o 
   7   3   0        0.73        3.02      4.66 o 
   8   3   0        1.94        3.51      4.86 o 
   0   4   0      386.97      365.89     13.28 o 
   1   4   0        5.47       10.16      2.35 o 
   2   4   0      938.75      925.16      8.90 o 
   3   4   0      228.34      232.03      5.08 o 
   4   4   0     1072.44     1095.27     10.71 o 
   5   4   0      100.48      104.68      4.66 o 
   6   4   0       56.32       53.07      4.22 o 
   7   4   0       10.94       12.02      4.70 o 
   8   4   0       20.99       17.58      5.63 o 
   1   5   0      143.71      123.51      3.49 o 
   2   5   0      205.62      211.68      4.40 o 
   3   5   0       63.16       58.34      3.14 o 
   4   5   0     1182.84     1267.94      9.16 o 
   5   5   0       56.75       57.21      3.81 o 
   6   5   0       59.58       62.75      4.02 o 
   7   5   0       42.25       44.87      4.61 o 
   8   5   0        2.66        1.72      4.32 o 
   0   6   0     1935.60     1979.79     16.36 o 
   1   6   0      665.29      631.73      6.95 o 
   2   6   0     1564.98     1701.26     13.28 o 
   3   6   0       34.46       28.30      3.52 o 
   4   6   0      130.37      130.22      4.12 o 
   5   6   0       46.69       49.21      3.33 o 
   6   6   0      360.21      364.06     10.54 o 
   7   6   0       12.05       11.50      3.92 o 
   1   7   0      782.07      777.90     14.83 o 
   2   7   0       89.66      109.10      3.24 o 
   3   7   0      233.43      240.55      6.36 o 
   4   7   0      336.64      357.71      5.87 o 
   5   7   0        0.78        3.47      3.40 o 
   6   7   0       10.56       11.61      3.37 o 
   7   7   0       41.79       43.85      4.95 o 
   0   8   0      699.23      669.12      8.12 o 
   1   8   0      231.57      223.74      3.77 o 
   2   8   0       68.24       73.98      3.36 o 
   3   8   0        0.15        2.57      2.87 o 
   4   8   0       20.34       20.67      2.69 o 
   5   8   0      136.81      141.41      4.33 o 
   6   8   0       36.14       33.49      3.84 o 
   7   8   0        1.24        0.84      3.82 o 
   1   9   0       98.36      102.64      3.22 o 
   2   9   0       56.83       55.22      3.09 o 
   3   9   0       43.53       44.04      3.54 o 
   4   9   0        4.00        5.46      2.90 o 
   5   9   0       36.68       42.76      3.53 o 
   6   9   0        8.40       10.68      4.24 o 
   7   9   0        6.75        6.46      4.03 o 
   0  10   0       26.71       25.89      3.81 o 
   1  10   0       42.87       47.48      3.11 o 
   2  10   0      206.74      205.72      4.43 o 
   3  10   0       22.14       23.46      3.30 o 
   4  10   0      234.51      245.29      4.34 o 
   5  10   0      160.18      157.40      4.49 o 
   6  10   0        3.31        6.44      4.02 o 
   1  11   0        7.92        6.46      2.92 o 
   2  11   0      838.64      855.36     11.58 o 
   3  11   0      329.34      326.94      5.13 o 
   4  11   0       15.84       18.83      3.53 o 
   5  11   0      133.09      119.84      4.41 o 
   6  11   0       38.58       40.44      4.70 o 
   0  12   0     1246.71     1186.67     42.27 o 
   1  12   0       16.83       23.29      3.79 o 
   2  12   0        5.54        1.96      3.89 o 
   3  12   0        0.04        0.81      3.74 o 
   4  12   0      453.42      453.06      9.84 o 
   5  12   0       25.24       24.38      3.95 o 
   1  13   0       12.15        9.21      3.62 o 
   2  13   0      296.33      274.95      5.35 o 
   3  13   0        0.09        3.51      3.65 o 
   4  13   0       24.46       21.19      4.39 o 
   0  14   0        0.90        5.85      3.89 o 
   1  14   0        0.90        4.61      4.20 o 
   2  14   0        0.05        3.23      3.77 o 
   3  14   0        0.00        4.09      3.83 o 
   1  15   0       13.51       11.06      3.48 o 
   2  15   0       91.54      102.82      5.49 o 
  -8   1   1        1.58        4.93      4.06 o 
  -7   1   1       45.84       48.46      4.58 o 
  -6   1   1      227.77      233.29      5.02 o 
  -5   1   1       72.05       76.98      3.76 o 
  -4   1   1     1861.52     1889.20     22.50 o 
  -3   1   1     1188.96     1088.84      9.83 o 
  -2   1   1        0.25        2.28      3.78 o 
  -1   1   1        2.09        5.15      7.82 o 
   1   1   1      223.94      191.29      6.28 o 
   2   1   1      106.51      102.13      4.76 o 
   3   1   1        3.38        2.43      2.87 o 
   4   1   1        5.85        5.29      2.82 o 
   5   1   1       30.76       32.04      3.52 o 
   6   1   1        0.97        2.24      3.47 o 
   7   1   1       67.60       71.97      4.89 o 
   8   1   1       56.28       56.16      4.75 o 
  -8   2   1        0.87        3.88      4.63 o 
  -7   2   1      165.88      155.98      8.20 o 
  -6   2   1       51.79       51.49      3.68 o 
  -5   2   1     1062.39     1071.50     21.38 o 
  -4   2   1      738.59      786.30     20.21 o 
  -3   2   1      235.23      231.06      7.97 o 
  -2   2   1     8694.39     8285.44    111.89 o 
  -1   2   1       15.10       15.80      4.21 o 
   0   2   1      583.93      502.37     10.04 o 
   1   2   1     3868.78     3422.56     75.23 o 
   2   2   1     1116.51     1076.00      9.80 o 
   3   2   1      943.83      918.92      9.40 o 
   4   2   1      176.46      169.64      4.40 o 
   5   2   1      276.62      293.46      5.36 o 
   6   2   1      200.33      214.03      4.82 o 
   7   2   1       22.03       24.11      3.76 o 
   8   2   1       33.70       32.81      4.26 o 
  -8   3   1       26.60       23.55      4.90 o 
  -7   3   1        3.91        2.36      4.07 o 
  -6   3   1        0.15        0.14      4.17 o 
  -5   3   1       63.20       62.23      3.47 o 
  -4   3   1      137.08      142.93      4.10 o 
  -3   3   1      997.85      939.49     39.04 o 
  -2   3   1      694.48      559.62     25.09 o 
  -1   3   1      662.23      571.02      8.35 o 
   0   3   1        0.42        3.19      2.26 o 
   1   3   1      498.83      440.57      9.36 o 
   2   3   1       24.67       27.36      3.13 o 
   3   3   1        0.23        2.04      3.02 o 
   4   3   1       55.42       54.55      4.15 o 
   5   3   1      187.09      199.93      5.35 o 
   6   3   1        6.15        5.15      3.97 o 
   7   3   1       42.33       40.86      4.22 o 
   8   3   1       40.10       40.27      4.41 o 
  -8   4   1        0.33        0.62      4.41 o 
  -7   4   1        5.41        3.59      3.57 o 
  -6   4   1       27.88       36.39      4.40 o 
  -5   4   1        6.64        6.51      3.53 o 
  -4   4   1     1463.18     1559.68     20.37 o 
  -3   4   1       49.36       49.35      3.35 o 
  -2   4   1     2882.77     2838.13     43.09 o 
  -1   4   1       67.95       59.24      3.49 o 
   0   4   1      198.60      153.11      3.98 o 
   1   4   1      667.87      580.51      7.87 o 
   2   4   1      307.59      307.91      5.39 o 
   3   4   1      255.87      242.69      5.27 o 
   4   4   1      152.09      155.25      5.19 o 
   5   4   1       98.89       96.21      4.20 o 
   6   4   1        5.86        5.42      3.84 o 
   7   4   1       14.15       13.43      4.84 o 
   8   4   1       42.51       42.59      5.43 o 
  -8   5   1        0.56        3.36      4.06 o 
  -7   5   1        0.49        2.88      3.91 o 
  -6   5   1      189.69      186.27      4.91 o 
  -5   5   1      129.10      130.78      4.36 o 
  -4   5   1      416.29      404.65      6.33 o 
  -3   5   1      265.33      278.15      5.13 o 
  -2   5   1     1295.55     1332.73     26.15 o 
  -1   5   1      487.09      446.57      8.37 o 
   0   5   1      882.20      835.57      7.39 o 
   1   5   1      373.11      356.79      4.90 o 
   2   5   1      150.14      165.53      3.58 o 
   3   5   1      469.01      459.40      7.59 o 
   4   5   1      126.81      130.73      4.35 o 
   5   5   1       23.61       23.52      3.31 o 
   6   5   1       28.62       25.76      3.77 o 
   7   5   1       26.71       26.28      4.36 o 
   8   5   1        0.03        0.50      4.28 o 
  -8   6   1        1.42        5.44      5.35 o 
  -7   6   1        0.01        1.32      4.49 o 
  -6   6   1        0.05        1.87      3.88 o 
  -5   6   1       10.87       13.92      3.46 o 
  -4   6   1      194.60      221.90      4.77 o 
  -3   6   1      542.57      606.99     17.72 o 
  -2   6   1        0.13        0.42      2.23 o 
  -1   6   1     1639.11     1744.63     40.98 o 
   0   6   1     2869.74     2962.30     18.34 o 
   1   6   1     1144.16     1120.62     17.12 o 
   2   6   1      456.35      530.51      5.66 o 
   3   6   1       46.35       45.54      3.26 o 
   4   6   1       39.65       41.59      3.69 o 
   5   6   1       67.75       70.79      3.69 o 
   6   6   1        0.25        4.86      3.60 o 
   7   6   1       80.72       77.52      4.93 o 
  -7   7   1       44.56       41.64      4.28 o 
  -6   7   1       70.22       70.90      4.08 o 
  -5   7   1        1.68        3.77      3.52 o 
  -4   7   1      503.24      538.11      6.48 o 
  -3   7   1       35.18       34.55      3.00 o 
  -2   7   1     1722.70     1808.47     23.63 o 
  -1   7   1      370.08      403.93      5.02 o 
   0   7   1      132.79      166.01      3.37 o 
   1   7   1        9.95       15.07      2.34 o 
   2   7   1       53.67       58.96      2.96 o 
   3   7   1      300.44      293.69      5.05 o 
   4   7   1       27.61       28.83      3.36 o 
   5   7   1      186.75      173.03      4.73 o 
   6   7   1       23.18       21.85      4.06 o 
   7   7   1       31.27       28.64      4.37 o 
  -7   8   1       24.77       27.09      4.27 o 
  -6   8   1       39.94       39.60      4.58 o 
  -5   8   1        0.16        2.28      2.96 o 
  -4   8   1        0.13        1.20      2.62 o 
  -3   8   1      198.91      206.61      6.82 o 
  -2   8   1      141.21      141.49      3.77 o 
  -1   8   1       10.49       10.82      3.01 o 
   0   8   1      122.52      126.05      3.25 o 
   1   8   1      452.29      416.01      6.37 o 
   2   8   1       60.34       63.75      3.17 o 
   3   8   1       46.70       46.07      3.68 o 
   4   8   1        7.42        8.84      2.97 o 
   5   8   1        2.15        2.00      3.17 o 
   6   8   1       49.51       50.05      4.47 o 
   7   8   1       11.03       10.84      3.95 o 
  -7   9   1       15.76       13.06      4.39 o 
  -6   9   1       17.83       14.28      3.43 o 
  -5   9   1      118.54      112.59      3.79 o 
  -4   9   1        0.58        2.96      3.31 o 
  -3   9   1       80.80       75.27      3.31 o 
  -2   9   1       47.92       54.79      3.20 o 
  -1   9   1      117.71      109.05      3.26 o 
   0   9   1        7.51       14.69      2.55 o 
   1   9   1        0.34        1.53      2.47 o 
   2   9   1        1.00        1.17      2.53 o 
   3   9   1       81.40       89.96      4.28 o 
   4   9   1       50.61       48.02      3.64 o 
   5   9   1        5.92        6.82      3.17 o 
   6   9   1       29.23       25.98      3.98 o 
  -6  10   1      110.29      110.89      4.68 o 
  -5  10   1       38.72       44.88      3.97 o 
  -4  10   1       12.62       10.90      3.31 o 
  -3  10   1        2.91        4.51      3.18 o 
  -2  10   1       70.15       73.81      3.55 o 
  -1  10   1       55.78       53.67      3.32 o 
   0  10   1       69.83       74.96      3.19 o 
   1  10   1        6.50        6.35      2.67 o 
   2  10   1       44.17       55.30      4.01 o 
   3  10   1       68.88       72.56      3.60 o 
   4  10   1        2.69        2.68      2.82 o 
   5  10   1       40.87       38.17      3.62 o 
   6  10   1       17.22       14.56      3.70 o 
  -6  11   1       11.42       14.39      3.67 o 
  -5  11   1      128.23      132.53      4.41 o 
  -4  11   1       23.76       20.84      3.46 o 
  -3  11   1       12.60       13.37      3.30 o 
  -2  11   1        0.15        1.09      3.07 o 
  -1  11   1       19.45       20.58      3.05 o 
   0  11   1      263.37      288.17      8.73 o 
   1  11   1       89.27       77.96      3.04 o 
   2  11   1       67.13       71.53      3.63 o 
   3  11   1      159.57      161.53      5.25 o 
   4  11   1        0.15        4.41      3.11 o 
   5  11   1       14.36       11.63      3.41 o 
  -5  12   1      311.99      285.67      7.59 o 
  -4  12   1       28.44       31.38      4.53 o 
  -3  12   1     1039.02     1029.64     26.41 o 
  -2  12   1        3.12        1.83      2.82 o 
  -1  12   1      855.03      794.05     13.10 o 
   0  12   1       10.55        7.48      2.81 o 
   1  12   1      848.24      785.12     14.51 o 
   2  12   1       97.00      109.27      4.54 o 
   3  12   1      164.13      156.46      4.39 o 
   4  12   1       25.65       23.03      4.00 o 
   5  12   1        0.15        2.60      3.73 o 
  -4  13   1      173.66      179.95      6.46 o 
  -3  13   1        1.28        4.62      3.30 o 
  -2  13   1        1.58        0.11      3.11 o 
  -1  13   1       23.11       21.79      3.22 o 
   0  13   1       25.06       20.81      3.33 o 
   1  13   1       97.74       91.09      3.82 o 
   2  13   1        3.20        3.65      4.10 o 
   3  13   1      144.97      139.45      4.85 o 
   4  13   1        3.79        7.28      3.50 o 
  -3  14   1        1.16        3.61      3.54 o 
  -2  14   1      208.25      216.08      7.67 o 
  -1  14   1        2.71        6.44      3.16 o 
   0  14   1        0.61        4.58      3.44 o 
   1  14   1        0.05        4.46      4.13 o 
   2  14   1       12.91       12.34      3.50 o 
   3  14   1       14.52       15.61      3.87 o 
  -2  15   1       20.63       28.06      3.77 o 
  -1  15   1        0.68        1.66      3.27 o 
   0  15   1       10.62       12.98      3.44 o 
   1  15   1        0.15        1.28      3.73 o 
   2  15   1       12.52        7.71      4.63 o 
  -8   0   2        7.34        7.78      4.76 o 
  -7   0   2        0.30       -0.22      4.84 o 
  -6   0   2      101.77      109.68      6.86 o 
  -5   0   2      504.52      533.41      9.46 o 
  -4   0   2    17329.89    18516.16    223.92 o 
  -3   0   2      724.89      654.78     52.43 o 
  -2   0   2    48440.57    51808.59   1187.63 o 
  -1   0   2       83.09       67.12     10.31 o 
   1   0   2     1214.84     1058.41     22.42 o 
   2   0   2     1976.72     1787.55     28.17 o 
   3   0   2      944.81      952.63     29.94 o 
   4   0   2     1325.32     1415.28     18.39 o 
   5   0   2        0.24        0.04      4.41 o 
   6   0   2        1.21        0.79      4.96 o 
   7   0   2      525.29      548.80     25.89 o 
   8   0   2       50.58       48.71      6.03 o 
  -8   1   2        6.35        4.65      4.38 o 
  -7   1   2        0.26        0.53      3.40 o 
  -6   1   2      702.72      743.58     13.56 o 
  -5   1   2       67.74       75.68      3.97 o 
  -4   1   2      520.09      516.13      9.35 o 
  -3   1   2       87.77       70.39      3.99 o 
  -2   1   2    19838.59    19531.46    414.24 o 
  -1   1   2      487.80      412.13     20.78 o 
   1   1   2      583.87      476.80     11.13 o 
   2   1   2      126.45      103.94      4.29 o 
   3   1   2       60.31       58.91      3.92 o 
   4   1   2      185.71      187.88      4.87 o 
   5   1   2      360.08      398.08     14.27 o 
   6   1   2       57.90       63.64      4.25 o 
   7   1   2      133.63      141.03      4.83 o 
   8   1   2       14.87        9.82      3.92 o 
  -8   2   2        1.15        2.42      4.69 o 
  -7   2   2      234.88      241.63      6.76 o 
  -6   2   2      123.85      129.56      4.39 o 
  -5   2   2      392.22      384.28     10.77 o 
  -4   2   2     2372.41     2484.93     83.28 o 
  -3   2   2      715.72      669.92     19.04 o 
  -2   2   2      323.83      341.22      7.67 o 
  -1   2   2      464.38      392.99      9.84 o 
   0   2   2     3452.60     2887.70     65.35 o 
   1   2   2      110.49       88.76      4.60 o 
   2   2   2        2.00        2.26      2.57 o 
   3   2   2      434.82      416.82      9.16 o 
   4   2   2        1.75        3.37      3.33 o 
   5   2   2        1.50        4.60      2.95 o 
   6   2   2        9.43       12.18      3.77 o 
   7   2   2        6.13        6.68      3.64 o 
   8   2   2        9.20       11.93      4.65 o 
  -8   3   2       16.92       13.24      4.13 o 
  -7   3   2        3.21        3.15      4.55 o 
  -6   3   2       35.74       37.02      3.65 o 
  -5   3   2       13.22       15.84      3.35 o 
  -4   3   2      213.98      219.56      5.52 o 
  -3   3   2       39.87       38.50      3.40 o 
  -2   3   2      400.66      419.50     16.92 o 
  -1   3   2      581.08      470.60     16.09 o 
   0   3   2      559.07      443.02      6.92 o 
   1   3   2     3089.50     2679.35     21.05 o 
   2   3   2       76.32       72.92      3.36 o 
   3   3   2       31.91       32.14      3.09 o 
   4   3   2        0.63        2.23      3.11 o 
   5   3   2      122.43      123.58      4.02 o 
   6   3   2        6.65       11.09      3.85 o 
   7   3   2        7.95       11.14      4.66 o 
   8   3   2        4.93        3.26      5.74 o 
  -8   4   2        0.98        0.40      4.68 o 
  -7   4   2        1.33        4.31      3.98 o 
  -6   4   2      282.29      298.79      5.40 o 
  -5   4   2        4.14        4.60      3.03 o 
  -4   4   2      193.07      202.03      4.80 o 
  -3   4   2      334.14      315.21      6.08 o 
  -2   4   2       51.88       46.50      3.63 o 
  -1   4   2      943.68      875.28     26.68 o 
   0   4   2     1153.87     1036.93     10.66 o 
   1   4   2      110.26      101.94      3.68 o 
   2   4   2      134.91      128.75      3.64 o 
   3   4   2      118.85      118.82      3.88 o 
   4   4   2      116.37      111.81      4.33 o 
   5   4   2       78.90       73.43      3.83 o 
   6   4   2      181.73      189.42      6.57 o 
   7   4   2       30.81       31.94      4.98 o 
   8   4   2       33.37       33.97      6.09 o 
  -8   5   2       48.80       45.85      4.70 o 
  -7   5   2        1.45        2.62      3.94 o 
  -6   5   2       12.99       17.66      3.64 o 
  -5   5   2        0.88        2.30      2.98 o 
  -4   5   2      113.95      123.22      3.80 o 
  -3   5   2        4.61        3.86      3.52 o 
  -2   5   2       13.75       10.20      3.22 o 
  -1   5   2      191.61      180.51      4.23 o 
   0   5   2     1441.22     1350.25     15.05 o 
   1   5   2      211.88      207.36      4.37 o 
   2   5   2     1011.91     1001.00     11.09 o 
   3   5   2      697.72      743.97     12.25 o 
   4   5   2       11.42       10.83      3.01 o 
   5   5   2        4.46        5.88      3.53 o 
   6   5   2       53.54       54.04      4.24 o 
   7   5   2      218.73      207.42      5.37 o 
  -8   6   2        1.91        3.03      4.45 o 
  -7   6   2        6.38        3.50      4.53 o 
  -6   6   2       62.18       70.19      4.08 o 
  -5   6   2       13.00       14.47      3.07 o 
  -4   6   2        6.07       11.12      2.90 o 
  -3   6   2       28.10       27.19      2.68 o 
  -2   6   2      216.03      244.04      4.11 o 
  -1   6   2      368.23      381.58      8.40 o 
   0   6   2      802.27      803.45     10.00 o 
   1   6   2     1311.03     1376.33     21.61 o 
   2   6   2     1032.25     1101.66     12.83 o 
   3   6   2      212.75      201.67      4.02 o 
   4   6   2      388.49      417.19      9.49 o 
   5   6   2      464.77      473.88      6.82 o 
   6   6   2       29.06       28.24      4.03 o 
   7   6   2       18.68       21.51      4.73 o 
  -7   7   2        6.64        7.23      3.81 o 
  -6   7   2        8.70        9.14      3.13 o 
  -5   7   2        5.70        4.73      3.20 o 
  -4   7   2        2.65        3.74      3.38 o 
  -3   7   2      116.87      124.45      3.49 o 
  -2   7   2      167.76      148.35      3.61 o 
  -1   7   2       45.28       38.17      2.78 o 
   0   7   2      305.48      364.73      5.67 o 
   1   7   2      306.04      327.88      5.97 o 
   2   7   2      306.12      347.02      6.25 o 
   3   7   2      624.18      683.77     15.41 o 
   4   7   2        4.95        6.24      2.99 o 
   5   7   2        1.84        4.37      3.35 o 
   6   7   2        0.31        1.99      4.39 o 
   7   7   2       79.40       72.10      5.05 o 
  -7   8   2       22.29       19.11      4.22 o 
  -6   8   2       20.96       20.81      3.74 o 
  -5   8   2       21.58       23.58      3.04 o 
  -4   8   2       34.70       34.82      3.10 o 
  -3   8   2       94.02       91.16      3.18 o 
  -2   8   2        2.59        2.29      2.63 o 
  -1   8   2      249.74      243.75      5.15 o 
   0   8   2       12.41       12.21      2.52 o 
   1   8   2      138.14      143.77      3.36 o 
   2   8   2       21.40       24.30      2.55 o 
   3   8   2       10.76       13.35      2.66 o 
   4   8   2        6.35        8.66      3.03 o 
   5   8   2        2.77        3.58      3.33 o 
   6   8   2      104.03      115.12      4.74 o 
   7   8   2        0.34        2.34      4.19 o 
  -7   9   2        3.72        5.52      4.83 o 
  -6   9   2      174.22      180.33      4.68 o 
  -5   9   2        1.75        1.69      2.73 o 
  -4   9   2       98.01      101.06      3.58 o 
  -3   9   2       47.64       51.09      3.43 o 
  -2   9   2        3.41        4.23      2.70 o 
  -1   9   2      152.57      150.85      3.72 o 
   0   9   2       21.66       21.49      2.57 o 
   1   9   2      106.33      121.04      3.49 o 
   2   9   2       22.87       26.50      3.19 o 
   3   9   2       32.38       35.41      3.35 o 
   4   9   2       90.74       97.26      3.76 o 
   5   9   2       58.91       56.84      3.74 o 
   6   9   2       98.71       89.74      4.51 o 
  -6  10   2       63.30       69.37      3.96 o 
  -5  10   2       59.23       61.32      3.47 o 
  -4  10   2       38.47       39.10      3.45 o 
  -3  10   2       14.38       14.68      3.08 o 
  -2  10   2        5.71        9.35      2.88 o 
  -1  10   2       24.61       24.64      3.15 o 
   0  10   2     1205.22     1128.79     22.46 o 
   1  10   2       80.77       75.88      3.25 o 
   2  10   2      481.94      447.39      7.07 o 
   3  10   2      767.03      768.67      7.04 o 
   4  10   2        0.00        3.74      3.68 o 
   5  10   2      275.77      243.90      4.72 o 
   6  10   2       46.85       46.32      4.83 o 
  -6  11   2       93.27       89.48      4.67 o 
  -5  11   2       34.72       28.42      4.17 o 
  -4  11   2       74.38       76.33      3.70 o 
  -3  11   2        1.70        2.86      3.18 o 
  -2  11   2      504.79      506.94      5.20 o 
  -1  11   2      254.66      240.89      4.40 o 
   0  11   2      309.73      297.25      4.24 o 
   1  11   2     1114.61     1115.42     16.46 o 
   2  11   2      194.59      177.13      3.85 o 
   3  11   2      132.08      129.54      6.44 o 
   4  11   2       35.28       33.32      3.98 o 
   5  11   2      168.00      162.77      4.71 o 
  -5  12   2       37.10       44.81      4.18 o 
  -4  12   2       93.04       90.53      3.75 o 
  -3  12   2        0.47        1.80      3.14 o 
  -2  12   2       96.28       89.26      3.53 o 
  -1  12   2      129.64      145.04      3.51 o 
   0  12   2      243.94      238.71      5.15 o 
   1  12   2        0.06        2.95      2.75 o 
   2  12   2      125.81      118.20      4.58 o 
   3  12   2      161.05      160.59      4.53 o 
   4  12   2        0.10        4.78      3.65 o 
   5  12   2       53.39       46.74      4.23 o 
  -4  13   2       35.25       38.90      3.55 o 
  -3  13   2       19.14       21.85      3.94 o 
  -2  13   2       18.22       17.19      3.26 o 
  -1  13   2        5.22        5.10      3.35 o 
   0  13   2        0.20        1.19      2.99 o 
   1  13   2       11.40        8.08      3.12 o 
   2  13   2        3.47        3.45      3.17 o 
   3  13   2        0.66        2.29      3.34 o 
   4  13   2       15.95       18.75      3.81 o 
  -3  14   2       49.32       44.96      3.94 o 
  -2  14   2        6.94       12.24      3.69 o 
  -1  14   2      102.72       97.38      3.54 o 
   0  14   2        1.55        3.52      3.37 o 
   1  14   2       15.99       19.00      3.34 o 
   2  14   2       53.92       53.66      4.68 o 
   3  14   2       56.97       62.34      4.56 o 
  -2  15   2        4.18        4.02      4.59 o 
  -1  15   2       28.18       31.19      4.20 o 
   0  15   2       21.63       26.97      4.12 o 
   1  15   2        7.42       12.21      4.20 o 
   2  15   2        0.00        3.19     10.41 o 
  -8   1   3      160.10      145.04      5.93 o 
  -7   1   3      112.33      102.61      4.02 o 
  -6   1   3      114.05      111.32      5.67 o 
  -5   1   3      181.23      205.19     13.97 o 
  -4   1   3      840.65      873.11     15.61 o 
  -3   1   3      330.03      300.52      6.24 o 
  -2   1   3     4455.84     4020.43     50.31 o 
  -1   1   3     4958.49     4419.47     79.48 o 
   0   1   3     1246.01      950.00     25.24 o 
   1   1   3      719.10      634.87     10.05 o 
   2   1   3     1604.21     1497.81     25.69 o 
   3   1   3      259.55      272.91      5.55 o 
   4   1   3       23.53       23.61      3.05 o 
   5   1   3       45.47       53.48      4.26 o 
   6   1   3      221.21      229.84      5.28 o 
   7   1   3        0.23        2.76      3.86 o 
   8   1   3       57.25       46.37      4.43 o 
  -8   2   3       29.09       31.12      5.22 o 
  -7   2   3        4.74        4.59      3.24 o 
  -6   2   3     1095.87     1106.98     30.67 o 
  -5   2   3       71.76       81.91      5.13 o 
  -4   2   3     2885.15     2864.09     45.60 o 
  -3   2   3     4376.52     4153.95     87.52 o 
  -2   2   3        0.00       -0.93      5.34 o 
  -1   2   3     3593.81     3159.71     97.18 o 
   0   2   3      269.22      212.36      9.01 o 
   1   2   3      781.15      682.56      9.44 o 
   2   2   3      628.80      598.77     11.21 o 
   3   2   3       48.58       57.98      3.52 o 
   4   2   3     1600.53     1691.11     23.24 o 
   5   2   3      188.71      201.86      5.09 o 
   6   2   3       69.74       70.63      4.58 o 
   7   2   3       90.11       90.36      5.12 o 
   8   2   3       21.99       19.09      3.81 o 
  -8   3   3       20.61       14.79      4.54 o 
  -7   3   3      139.17      139.09      4.54 o 
  -6   3   3       91.26       98.87      4.39 o 
  -5   3   3        0.98       35.34     22.06 o 
  -4   3   3       43.12       48.10      3.68 o 
  -3   3   3       86.67       71.57      3.96 o 
  -2   3   3       60.71       59.87      4.43 o 
  -1   3   3      911.02      814.60     25.58 o 
   0   3   3     1368.29     1220.84     14.07 o 
   1   3   3     1141.37     1103.77     10.62 o 
   2   3   3      102.05       92.96      3.81 o 
   3   3   3      783.76      804.31      7.25 o 
   4   3   3      322.57      328.61      6.18 o 
   5   3   3       26.20       28.75      3.36 o 
   6   3   3      142.92      140.30      4.48 o 
   7   3   3       17.33       22.39      4.21 o 
   8   3   3       21.93       23.34      4.98 o 
  -8   4   3      156.78      158.04      5.77 o 
  -7   4   3       94.79       98.45      3.89 o 
  -6   4   3      295.95      307.09      5.58 o 
  -5   4   3        0.71        5.87      3.42 o 
  -4   4   3       98.67      100.12      4.71 o 
  -3   4   3        1.02        0.46      3.41 o 
  -2   4   3      682.69      644.15     19.55 o 
  -1   4   3      253.21      247.87      5.22 o 
   0   4   3       11.17        8.65      2.65 o 
   1   4   3       67.59       73.39      3.63 o 
   2   4   3      586.56      545.69      7.14 o 
   3   4   3     1771.68     1844.59     16.97 o 
   4   4   3      190.45      189.16      4.64 o 
   5   4   3      110.69      111.80      4.59 o 
   6   4   3      401.70      440.00      7.06 o 
   7   4   3       12.88       14.28      4.75 o 
  -8   5   3        0.55        3.63      5.02 o 
  -7   5   3       20.23       18.59      4.31 o 
  -6   5   3      151.19      160.58      4.49 o 
  -5   5   3        4.17        2.62      3.15 o 
  -4   5   3      186.15      197.68      5.92 o 
  -3   5   3       36.79       42.62      4.19 o 
  -2   5   3      235.33      215.08      7.43 o 
  -1   5   3      507.43      529.54     15.01 o 
   0   5   3       23.47       15.49      2.78 o 
   1   5   3     1873.83     1838.27     31.40 o 
   2   5   3       57.48       66.25      3.46 o 
   3   5   3        4.09        3.12      2.76 o 
   4   5   3       75.39       72.81      3.47 o 
   5   5   3      231.29      232.44      6.88 o 
   6   5   3      118.73      128.69      5.25 o 
   7   5   3       16.98       13.25      4.52 o 
  -8   6   3        5.79        5.79      4.94 o 
  -7   6   3       40.30       40.34      3.78 o 
  -6   6   3        9.61       11.46      3.37 o 
  -5   6   3      126.50      129.00      4.12 o 
  -4   6   3     1076.77     1119.85      8.12 o 
  -3   6   3      119.80      124.67      4.21 o 
  -2   6   3     1172.60     1230.05     29.24 o 
  -1   6   3       84.77       83.25      3.38 o 
   0   6   3       64.53       74.01      3.18 o 
   1   6   3      228.19      207.81      4.30 o 
   2   6   3      190.61      192.47      4.04 o 
   3   6   3      417.34      426.47      7.42 o 
   4   6   3        1.76        3.29      2.98 o 
   5   6   3      137.74      134.43      4.41 o 
   6   6   3       11.80       11.40      3.96 o 
   7   6   3      125.40      126.06      5.56 o 
  -7   7   3        0.36        3.32      4.16 o 
  -6   7   3      109.74      106.85      4.46 o 
  -5   7   3       41.45       43.92      3.56 o 
  -4   7   3      105.05      110.12      4.09 o 
  -3   7   3      270.55      290.09      5.76 o 
  -2   7   3      229.89      229.01      7.84 o 
  -1   7   3      292.05      303.49      6.49 o 
   0   7   3      243.17      273.43      4.73 o 
   1   7   3       56.66       59.25      2.90 o 
   2   7   3       25.96       24.26      3.10 o 
   3   7   3      174.54      178.55      3.92 o 
   4   7   3       41.08       38.55      3.30 o 
   5   7   3      462.99      468.15      6.54 o 
   6   7   3       41.56       43.54      4.91 o 
   7   7   3      157.29      153.15      6.03 o 
  -7   8   3       17.12       14.60      4.04 o 
  -6   8   3        0.24       -1.02      3.02 o 
  -5   8   3      173.38      174.40      4.87 o 
  -4   8   3        1.91        4.97      3.12 o 
  -3   8   3       61.59       62.27      2.87 o 
  -2   8   3       65.17       72.46      3.32 o 
  -1   8   3       74.77       74.69      3.08 o 
   0   8   3       20.91       26.01      2.58 o 
   1   8   3        2.77        4.31      2.44 o 
   2   8   3      115.18      126.65      3.25 o 
   3   8   3      245.64      235.43      4.09 o 
   4   8   3      197.91      188.36      4.41 o 
   5   8   3       29.28       30.90      3.68 o 
   6   8   3      288.94      277.57      8.39 o 
   7   8   3       15.00       14.51      5.40 o 
  -7   9   3       99.50       94.64      4.68 o 
  -6   9   3       10.87       10.95      4.06 o 
  -5   9   3        1.25        2.90      3.10 o 
  -4   9   3       71.38       80.27      4.18 o 
  -3   9   3       16.50       16.70      2.88 o 
  -2   9   3      226.48      221.12      3.76 o 
  -1   9   3      700.10      706.47     16.95 o 
   0   9   3        2.43        4.17      2.28 o 
   1   9   3       18.36       20.67      2.84 o 
   2   9   3        3.02        5.89      2.84 o 
   3   9   3       66.14       69.53      3.05 o 
   4   9   3       38.09       39.93      3.45 o 
   5   9   3        2.63        2.17      3.27 o 
   6   9   3       16.38       13.89      4.20 o 
  -6  10   3        4.06        5.09      3.58 o 
  -5  10   3        3.13        4.44      3.39 o 
  -4  10   3       37.02       33.79      3.09 o 
  -3  10   3      377.41      404.60      6.61 o 
  -2  10   3      132.61      124.40      3.66 o 
  -1  10   3        0.08        4.21      2.80 o 
   0  10   3      337.97      340.30      4.79 o 
   1  10   3     1171.12     1197.31     10.57 o 
   2  10   3      175.97      182.19      4.04 o 
   3  10   3      285.80      298.46      4.83 o 
   4  10   3      499.48      505.01      9.75 o 
   5  10   3        0.90        0.55      3.71 o 
   6  10   3      148.96      131.95      5.01 o 
  -6  11   3        0.81        2.77      3.42 o 
  -5  11   3        4.80        5.51      3.73 o 
  -4  11   3        0.48        4.54      3.11 o 
  -3  11   3       17.95       18.00      2.98 o 
  -2  11   3       30.13       34.00      3.15 o 
  -1  11   3      709.99      699.52     24.32 o 
   0  11   3        0.07        0.93      2.63 o 
   1  11   3      147.93      148.89      5.81 o 
   2  11   3      163.01      143.59      3.73 o 
   3  11   3       63.73       66.62      3.27 o 
   4  11   3       56.80       52.66      3.71 o 
   5  11   3      102.42      103.06      4.18 o 
  -5  12   3      195.11      183.25      4.82 o 
  -4  12   3        0.63        2.77      3.58 o 
  -3  12   3      265.84      266.24      4.92 o 
  -2  12   3       28.56       31.37      3.67 o 
  -1  12   3      285.16      271.72      4.45 o 
   0  12   3       72.84       74.41      3.49 o 
   1  12   3      123.27      114.84      3.83 o 
   2  12   3       20.21       24.08      3.24 o 
   3  12   3       43.62       39.13      3.89 o 
   4  12   3      118.02      115.22      5.40 o 
   5  12   3       25.66       25.44      4.01 o 
  -4  13   3       29.90       29.77      3.67 o 
  -3  13   3       82.31       81.80      3.81 o 
  -2  13   3       42.45       46.34      3.66 o 
  -1  13   3        0.70        1.40      3.28 o 
   0  13   3        6.52        6.40      2.58 o 
   1  13   3        9.40        9.44      3.33 o 
   2  13   3        0.01        0.59      2.86 o 
   3  13   3       88.35       81.09      4.23 o 
   4  13   3        0.99        3.39      4.46 o 
  -3  14   3       31.81       29.19      3.64 o 
  -2  14   3       27.05       28.29      3.36 o 
  -1  14   3       56.91       61.15      4.08 o 
   0  14   3       55.51       59.61      3.55 o 
   1  14   3        5.48        7.10      3.68 o 
   2  14   3       14.46       16.23      4.22 o 
   3  14   3       23.42       32.75      4.20 o 
  -2  15   3       43.81       28.64     10.30 o 
  -1  15   3        1.40        5.55      3.59 o 
   0  15   3       27.92       31.79      3.67 o 
   1  15   3       48.79       62.12      4.96 o 
  -8   0   4      225.51      177.75      9.73 o 
  -7   0   4       66.43       65.10      5.89 o 
  -6   0   4     1594.10     1654.26     14.76 o 
  -5   0   4      953.72      970.24     19.08 o 
  -4   0   4       33.91       34.36      4.08 o 
  -3   0   4     1116.43     1127.12     13.53 o 
  -2   0   4      329.55      322.70     13.03 o 
   1   0   4        9.69        8.20      5.75 o 
   2   0   4     6941.59     7032.52    195.95 o 
   3   0   4      283.70      296.80      7.97 o 
   4   0   4      682.13      678.59     16.77 o 
   5   0   4      802.29      890.79     12.35 o 
   6   0   4       32.43       38.40      6.08 o 
   7   0   4       30.86       29.42      6.64 o 
   8   0   4        0.26        2.50      6.93 o 
  -8   1   4       62.97       67.87      7.54 o 
  -7   1   4       79.78       73.15      4.71 o 
  -6   1   4      668.15      679.97      8.98 o 
  -5   1   4        2.75        4.19      3.79 o 
  -4   1   4     2983.54     2986.39     39.75 o 
  -3   1   4       41.60       45.16      4.41 o 
  -2   1   4       92.46       63.56      3.95 o 
  -1   1   4       16.07       17.14      8.79 o 
   0   1   4       58.64       48.99      7.48 o 
   1   1   4        0.70        2.52      3.82 o 
   2   1   4      180.37      170.26      5.49 o 
   3   1   4      316.31      347.03      5.93 o 
   4   1   4      195.39      211.37      4.70 o 
   5   1   4       35.18       38.64      3.86 o 
   6   1   4        0.12        1.36      3.52 o 
   7   1   4      108.58      112.41      4.91 o 
   8   1   4        5.30        7.46      4.24 o 
  -8   2   4      564.74      533.33     23.03 o 
  -7   2   4       27.23       25.01      4.37 o 
  -6   2   4      732.32      730.38     14.77 o 
  -5   2   4      564.87      567.47     10.52 o 
  -4   2   4        6.84       10.92      3.58 o 
  -3   2   4     1173.66     1139.35     13.16 o 
  -2   2   4       88.30       72.52      5.27 o 
  -1   2   4      610.15      617.92     13.64 o 
   0   2   4       35.86       36.49      4.37 o 
   1   2   4       57.88       49.59      4.71 o 
   2   2   4     2204.12     2162.08     41.31 o 
   3   2   4      205.16      216.02      5.22 o 
   4   2   4      345.57      359.83      5.79 o 
   5   2   4      367.31      390.60      7.26 o 
   6   2   4       17.91       18.17      4.15 o 
   7   2   4       10.67       11.55      4.15 o 
   8   2   4       29.77       28.13      4.80 o 
  -8   3   4       47.92       47.70      4.20 o 
  -7   3   4       38.86       37.03      3.68 o 
  -6   3   4      390.53      416.50     11.79 o 
  -5   3   4       23.55       20.05      3.53 o 
  -4   3   4       56.41       71.77      3.66 o 
  -3   3   4      406.16      431.38      9.20 o 
  -2   3   4      330.93      311.13      9.02 o 
  -1   3   4      676.50      647.48     24.07 o 
   0   3   4     4231.72     4002.94     77.79 o 
   1   3   4        0.12        0.84      2.85 o 
   2   3   4      216.51      221.42      5.13 o 
   3   3   4      463.05      497.93      6.27 o 
   4   3   4      561.11      569.32     13.24 o 
   5   3   4       36.99       41.12      4.22 o 
   6   3   4       86.16       90.23      4.70 o 
   7   3   4       19.63       20.96      4.88 o 
  -8   4   4       58.73       44.93      4.22 o 
  -7   4   4       13.93       15.07      3.75 o 
  -6   4   4       36.96       39.13      3.61 o 
  -5   4   4       22.22       25.61      3.87 o 
  -4   4   4        0.75        2.70      2.90 o 
  -3   4   4       22.01       22.58      3.84 o 
  -2   4   4      192.85      162.29      6.05 o 
  -1   4   4      338.61      337.63      8.41 o 
   0   4   4      145.96      132.20      4.17 o 
   1   4   4     2555.08     2520.56     46.24 o 
   2   4   4       83.91       80.63      4.10 o 
   3   4   4      589.32      610.14      6.42 o 
   4   4   4       14.03       14.27      3.07 o 
   5   4   4       43.08       44.37      4.10 o 
   6   4   4       33.47       33.36      4.01 o 
   7   4   4      105.44       99.59      5.90 o 
  -8   5   4       11.30        8.74      4.60 o 
  -7   5   4        0.00        1.51      3.28 o 
  -6   5   4        6.36        6.32      2.88 o 
  -5   5   4       23.59       19.01      3.56 o 
  -4   5   4        1.71        3.06      3.27 o 
  -3   5   4       93.97       98.25      6.13 o 
  -2   5   4      117.76      122.97      7.40 o 
  -1   5   4      342.15      354.63      6.06 o 
   0   5   4      547.57      502.14      7.28 o 
   1   5   4      197.46      213.60      4.86 o 
   2   5   4      131.20      141.54      4.21 o 
   3   5   4      325.30      323.11      4.99 o 
   4   5   4      403.35      420.00      5.32 o 
   5   5   4      473.78      497.23      9.72 o 
   6   5   4      282.05      298.15      6.34 o 
   7   5   4        0.01        1.29      4.83 o 
  -8   6   4        6.40        9.23      4.63 o 
  -7   6   4        0.33        0.48      3.59 o 
  -6   6   4       19.45       19.16      3.17 o 
  -5   6   4       57.74       59.53      3.29 o 
  -4   6   4       80.20       89.35      4.26 o 
  -3   6   4      251.80      275.88      9.86 o 
  -2   6   4      399.87      403.38     10.05 o 
  -1   6   4     1106.32     1155.30     23.10 o 
   0   6   4      403.32      473.88      9.67 o 
   1   6   4       15.99       11.15      2.60 o 
   2   6   4      441.15      382.96      5.21 o 
   3   6   4      114.90      127.16      3.51 o 
   4   6   4        7.70        9.27      2.86 o 
   5   6   4       18.12       24.50      3.98 o 
   6   6   4      429.44      437.66     11.34 o 
   7   6   4      173.30      169.92      7.01 o 
  -7   7   4       30.56       29.90      3.37 o 
  -6   7   4        0.74        3.49      3.55 o 
  -5   7   4        0.13        4.00      3.33 o 
  -4   7   4      261.89      265.49      4.96 o 
  -3   7   4       50.17       56.92      3.32 o 
  -2   7   4      573.52      632.97     11.64 o 
  -1   7   4      396.16      400.91      5.90 o 
   0   7   4       69.13       58.61      2.71 o 
   1   7   4      379.69      400.72      8.39 o 
   2   7   4        0.52        3.49      2.90 o 
   3   7   4       82.00       78.89      3.43 o 
   4   7   4       10.28        9.33      2.77 o 
   5   7   4       23.38       24.43      3.82 o 
   6   7   4       16.19       13.87      4.16 o 
   7   7   4       17.18       17.55      4.77 o 
  -7   8   4        0.85        4.84      3.83 o 
  -6   8   4       31.07       31.00      3.78 o 
  -5   8   4       26.13       29.14      3.41 o 
  -4   8   4       24.12       26.28      2.96 o 
  -3   8   4        0.30        1.52      2.77 o 
  -2   8   4       79.70       79.30      2.89 o 
  -1   8   4      325.57      315.54      6.64 o 
   0   8   4      139.71      157.25      4.51 o 
   1   8   4      385.78      384.45      8.56 o 
   2   8   4      558.82      573.40      6.90 o 
   3   8   4        2.95        4.60      3.01 o 
   4   8   4      711.92      723.36      8.05 o 
   5   8   4       56.28       56.48      3.96 o 
   6   8   4       19.00       15.35      4.57 o 
  -7   9   4        0.57        3.99      3.99 o 
  -6   9   4        8.87        6.27      4.11 o 
  -5   9   4        0.91        2.64      2.85 o 
  -4   9   4        0.76        0.98      3.76 o 
  -3   9   4      266.81      270.00      5.83 o 
  -2   9   4        6.48       10.96      3.23 o 
  -1   9   4      175.95      176.43      3.92 o 
   0   9   4      280.17      286.89      3.92 o 
   1   9   4     1378.51     1308.73     16.34 o 
   2   9   4      581.27      581.05     10.13 o 
   3   9   4     1376.90     1414.59      8.11 o 
   4   9   4      108.90      108.85      3.90 o 
   5   9   4      159.89      155.25      4.79 o 
   6   9   4      171.74      165.21      5.75 o 
  -6  10   4        0.10        1.37      3.35 o 
  -5  10   4      161.56      158.64      4.49 o 
  -4  10   4      131.04      134.94      4.56 o 
  -3  10   4      110.00      109.50      3.57 o 
  -2  10   4      303.84      303.88      7.30 o 
  -1  10   4     1127.58     1053.32     21.71 o 
   0  10   4       55.15       51.25      2.79 o 
   1  10   4     1819.48     1789.69     35.13 o 
   2  10   4      614.13      649.23      6.49 o 
   3  10   4       14.68       15.11      3.23 o 
   4  10   4      689.24      695.09      6.21 o 
   5  10   4       73.22       73.00      4.33 o 
   6  10   4        2.48        2.13      4.16 o 
  -6  11   4        3.59        5.86      3.39 o 
  -5  11   4        3.89        3.06      3.39 o 
  -4  11   4       64.43       62.37      3.79 o 
  -3  11   4      274.26      276.45      4.39 o 
  -2  11   4       62.95       72.52      3.19 o 
  -1  11   4      573.70      589.72      8.03 o 
   0  11   4      108.37       96.48      3.23 o 
   1  11   4        7.20        3.98      2.84 o 
   2  11   4       30.94       29.98      3.39 o 
   3  11   4      238.13      228.27      4.93 o 
   4  11   4        0.28       -2.35      3.49 o 
   5  11   4        0.21       -1.04      3.66 o 
  -5  12   4       39.13       40.29      4.17 o 
  -4  12   4       41.05       47.03      4.61 o 
  -3  12   4        1.63        0.25      3.30 o 
  -2  12   4      156.44      152.81      3.75 o 
  -1  12   4        4.83        5.50      3.13 o 
   0  12   4       32.46       32.02      3.22 o 
   1  12   4        4.14        4.38      2.98 o 
   2  12   4      137.49      127.84      3.74 o 
   3  12   4        1.65        3.32      3.03 o 
   4  12   4        2.14        3.71      3.67 o 
  -4  13   4       29.84       27.21      3.41 o 
  -3  13   4      113.64      104.01      4.03 o 
  -2  13   4       44.34       46.69      3.59 o 
  -1  13   4      154.11      167.20      4.50 o 
   0  13   4       78.43       68.73      2.96 o 
   1  13   4        2.09        3.16      3.20 o 
   2  13   4        2.02        1.75      3.11 o 
   3  13   4        0.17        1.78      3.91 o 
   4  13   4       29.29       33.93      4.47 o 
  -3  14   4      116.37      126.02      4.22 o 
  -2  14   4        0.86       -1.21      3.28 o 
  -1  14   4        1.66        4.08      3.25 o 
   0  14   4        2.31        5.56      3.95 o 
   1  14   4        5.76        4.20      3.48 o 
   2  14   4       11.25       18.25      3.60 o 
  -1  15   4        0.00        2.83      3.31 o 
   0  15   4       61.71       62.86      4.20 o 
   1  15   4        1.33        4.06      6.99 o 
  -8   1   5        9.03       10.68      4.56 o 
  -7   1   5       55.79       58.09      5.53 o 
  -6   1   5      866.55      938.08      9.18 o 
  -5   1   5       41.82       42.02      4.25 o 
  -4   1   5      316.10      320.86      9.88 o 
  -3   1   5       18.59       13.63      3.57 o 
  -2   1   5      553.54      529.36     14.74 o 
  -1   1   5      363.97      349.80     14.69 o 
   0   1   5        6.12        5.26      7.55 o 
   1   1   5      248.88      230.66      7.12 o 
   2   1   5      444.11      429.73      7.06 o 
   3   1   5      114.28      101.78      4.23 o 
   4   1   5      110.76      101.34      3.73 o 
   5   1   5        1.51        0.17      3.66 o 
   6   1   5        7.27        9.00      3.77 o 
   7   1   5        7.39        9.61      4.58 o 
  -8   2   5      649.10      575.77     20.26 o 
  -7   2   5       12.64       17.45      4.48 o 
  -6   2   5       60.61       57.18      4.08 o 
  -5   2   5      360.46      433.48     47.55 o 
  -4   2   5     1400.98     1399.85     38.10 o 
  -3   2   5       11.78       14.19      3.57 o 
  -2   2   5      128.77      132.27      7.28 o 
  -1   2   5      840.33      892.69     21.62 o 
   0   2   5       30.99       19.51      5.50 o 
   1   2   5     1531.33     1568.13     19.55 o 
   2   2   5        0.04       -0.04      3.39 o 
   3   2   5      234.92      272.46      5.29 o 
   4   2   5       23.99       27.16      3.23 o 
   5   2   5      144.34      155.65      5.16 o 
   6   2   5       29.48       34.65      3.87 o 
   7   2   5       19.28       17.09      3.95 o 
  -8   3   5       27.29       21.98      4.30 o 
  -7   3   5        9.41       10.30      4.56 o 
  -6   3   5      410.53      414.08     13.45 o 
  -5   3   5      208.66      214.91      9.70 o 
  -4   3   5       20.36       22.54      3.49 o 
  -3   3   5       10.57       11.14      4.78 o 
  -2   3   5      393.53      369.21      7.41 o 
  -1   3   5     1514.88     1514.72     39.47 o 
   0   3   5      180.49      182.99      6.87 o 
   1   3   5      353.16      332.36      7.15 o 
   2   3   5     1942.23     2099.94     52.53 o 
   3   3   5      148.89      169.50      4.80 o 
   4   3   5       91.94      103.42      4.05 o 
   5   3   5        3.81        6.99      3.50 o 
   6   3   5        2.42        6.47      3.50 o 
   7   3   5        0.80        0.90      4.02 o 
  -8   4   5        7.30        6.43      3.98 o 
  -7   4   5      148.01      136.12      4.51 o 
  -6   4   5       43.32       37.26      3.46 o 
  -5   4   5      104.40      114.21      6.13 o 
  -4   4   5        8.29       13.09      3.61 o 
  -3   4   5      275.03      272.46     10.94 o 
  -2   4   5      309.71      307.96      6.97 o 
  -1   4   5     2050.74     2059.84     46.52 o 
   0   4   5     1081.44     1104.84     24.62 o 
   1   4   5     3808.34     3925.86     54.10 o 
   2   4   5       57.74       65.63      3.52 o 
   3   4   5      155.22      175.66      4.83 o 
   4   4   5      644.16      677.03     15.06 o 
   5   4   5       11.00        9.89      4.49 o 
   6   4   5        9.15        6.53      3.85 o 
   7   4   5        0.00       -0.35      4.34 o 
  -8   5   5       56.23       50.24      3.89 o 
  -7   5   5        0.22        3.41      3.44 o 
  -6   5   5       83.59       84.30      4.35 o 
  -5   5   5       30.96       32.96      3.87 o 
  -4   5   5        0.70        0.03      2.91 o 
  -3   5   5      325.55      343.85      6.36 o 
  -2   5   5     1017.17     1020.23     10.20 o 
  -1   5   5     1945.38     1974.02     25.86 o 
   0   5   5     2052.60     2089.72     28.02 o 
   1   5   5        0.74        3.74      2.83 o 
   2   5   5        0.25        1.58      2.97 o 
   3   5   5      128.95      141.03      3.72 o 
   4   5   5      218.25      220.06      4.59 o 
   5   5   5      131.51      142.08      5.02 o 
   6   5   5      414.98      417.15      7.25 o 
   7   5   5       71.15       62.10      6.26 o 
  -7   6   5       16.58       18.42      3.33 o 
  -6   6   5      208.49      198.72     11.78 o 
  -5   6   5        0.73        3.88      3.97 o 
  -4   6   5      157.35      159.32      8.32 o 
  -3   6   5        0.44        1.08      4.36 o 
  -2   6   5      192.77      184.14      4.75 o 
  -1   6   5       19.30       18.42      2.85 o 
   0   6   5       59.30       59.77      3.43 o 
   1   6   5       37.72       43.85      3.86 o 
   2   6   5       18.97       17.93      2.94 o 
   3   6   5      389.95      391.17      5.97 o 
   4   6   5       10.42       13.45      3.68 o 
   5   6   5      449.07      453.10     13.36 o 
   6   6   5        0.28        1.93      5.40 o 
   7   6   5      111.46      101.85      6.23 o 
  -7   7   5       57.80       53.72      3.86 o 
  -6   7   5       74.41       82.27      4.33 o 
  -5   7   5        0.34        1.34      3.35 o 
  -4   7   5      179.36      182.83      5.27 o 
  -3   7   5       61.73       66.69      3.94 o 
  -2   7   5       80.93       75.19      3.73 o 
  -1   7   5      694.97      715.25      6.91 o 
   0   7   5      102.30      103.94      3.51 o 
   1   7   5       72.02       70.91      3.36 o 
   2   7   5       31.72       29.03      3.09 o 
   3   7   5      822.64      865.97     14.75 o 
   4   7   5       31.94       34.57      3.60 o 
   5   7   5       79.75       82.76      4.01 o 
   6   7   5      185.71      184.10      5.80 o 
  -7   8   5        1.34        2.54      3.91 o 
  -6   8   5       18.18       17.71      3.66 o 
  -5   8   5       15.79       15.99      3.59 o 
  -4   8   5       77.89       74.24      3.70 o 
  -3   8   5     1512.10     1584.78     22.98 o 
  -2   8   5      285.14      289.59     18.18 o 
  -1   8   5      522.16      492.63      6.88 o 
   0   8   5        0.06        1.23      2.49 o 
   1   8   5      213.57      229.77      5.62 o 
   2   8   5      176.02      165.65      3.99 o 
   3   8   5        1.99        5.64      3.25 o 
   4   8   5      522.49      516.92      5.99 o 
   5   8   5      127.85      134.61      4.51 o 
   6   8   5        2.43        5.45      4.40 o 
  -7   9   5        0.26        2.89      5.92 o 
  -6   9   5       17.89       21.42      4.37 o 
  -5   9   5      453.92      482.46     11.48 o 
  -4   9   5        0.60        0.65      3.17 o 
  -3   9   5      486.10      532.64      6.22 o 
  -2   9   5        4.40        4.48      2.87 o 
  -1   9   5      277.74      276.78      6.84 o 
   0   9   5        7.64        5.84      2.46 o 
   1   9   5      154.89      155.63      3.83 o 
   2   9   5      141.92      143.76      3.93 o 
   3   9   5        7.70        9.02      2.72 o 
   4   9   5        0.04        5.87      3.39 o 
   5   9   5        4.61        6.65      4.58 o 
   6   9   5        0.02        3.16      5.24 o 
  -6  10   5        6.92        8.66      3.75 o 
  -5  10   5      102.89      113.28      6.32 o 
  -4  10   5      401.83      419.64      7.12 o 
  -3  10   5      128.91      130.69      3.65 o 
  -2  10   5      216.23      218.15      5.53 o 
  -1  10   5      306.91      317.32      4.85 o 
   0  10   5      124.78      127.30      3.87 o 
   1  10   5       26.89       29.48      2.91 o 
   2  10   5      146.31      143.19      4.05 o 
   3  10   5        2.16        3.48      3.04 o 
   4  10   5       99.41      107.46      4.35 o 
   5  10   5        7.29        6.66      4.87 o 
  -5  11   5        8.35       11.07      3.81 o 
  -4  11   5       11.22       10.75      3.26 o 
  -3  11   5       30.13       34.03      3.16 o 
  -2  11   5      163.83      161.19      3.89 o 
  -1  11   5       20.59       18.17      2.80 o 
   0  11   5        3.32        3.20      2.51 o 
   1  11   5        3.31        4.65      2.97 o 
   2  11   5       23.02       25.18      3.23 o 
   3  11   5       45.94       51.21      4.04 o 
   4  11   5      112.68      105.03      4.35 o 
   5  11   5        1.59       -0.61      4.21 o 
  -5  12   5        1.45        2.80      3.67 o 
  -4  12   5       15.21       15.17      3.95 o 
  -3  12   5      131.72      125.40      4.25 o 
  -2  12   5       93.83       98.60      3.66 o 
  -1  12   5      420.97      422.82      7.60 o 
   0  12   5        0.63        0.51      2.85 o 
   1  12   5       47.50       44.30      3.56 o 
   2  12   5       69.41       55.11      3.42 o 
   3  12   5       10.62        9.96      3.89 o 
   4  12   5        9.75        3.98      4.74 o 
  -4  13   5        2.06        3.77      3.22 o 
  -3  13   5       24.71       28.42      3.61 o 
  -2  13   5       92.36       95.09      3.91 o 
  -1  13   5       33.42       29.07      3.55 o 
   0  13   5       32.91       33.37      3.72 o 
   1  13   5      159.81      139.54      4.19 o 
   2  13   5       34.53       34.55      3.94 o 
   3  13   5       48.22       49.93      4.15 o 
  -3  14   5       15.89       17.58      3.72 o 
  -2  14   5       86.15       94.14      4.24 o 
  -1  14   5        0.59        1.47      3.31 o 
   0  14   5      185.48      183.65      4.20 o 
   1  14   5        0.75        7.29      3.57 o 
   2  14   5        0.10        2.01      3.41 o 
  -8   0   6        5.43       13.53      9.73 o 
  -7   0   6       22.68       24.16      9.28 o 
  -6   0   6       24.50       20.59      6.35 o 
  -5   0   6       27.14       35.78      7.82 o 
  -4   0   6      839.32      808.28     14.52 o 
  -3   0   6      185.80      189.15      8.73 o 
  -2   0   6      277.04      248.78     11.03 o 
   0   0   6      948.39      903.54     21.36 o 
   1   0   6     3768.99     4016.75     32.44 o 
   2   0   6      237.54      229.30      8.49 o 
   3   0   6      136.43      151.22      5.93 o 
   4   0   6       11.64       12.46      4.64 o 
   5   0   6      319.02      322.20      9.02 o 
   6   0   6        0.03       -0.33      5.63 o 
   7   0   6        1.95        4.59      5.44 o 
  -8   1   6       75.17       55.81      6.33 o 
  -7   1   6        0.01        5.11      3.95 o 
  -6   1   6        3.65        3.50      3.73 o 
  -5   1   6       27.37       27.04      3.35 o 
  -4   1   6      134.22      143.12      5.95 o 
  -3   1   6       72.55       74.60      7.78 o 
  -2   1   6      549.47      512.60     13.83 o 
  -1   1   6      509.45      521.88     16.55 o 
   0   1   6       16.77       14.66      7.63 o 
   1   1   6        4.35        2.31      4.03 o 
   2   1   6       57.05       71.30      3.95 o 
   3   1   6     1776.65     1875.31     42.30 o 
   4   1   6        5.47        6.18      3.27 o 
   5   1   6       50.41       52.09      4.12 o 
   6   1   6        0.30        1.99      4.19 o 
   7   1   6        1.89        6.98      4.77 o 
  -8   2   6       47.13       43.18      4.47 o 
  -7   2   6       79.04       70.78      4.22 o 
  -6   2   6        6.28       10.35      4.53 o 
  -5   2   6      152.43      145.79      4.60 o 
  -4   2   6       20.38       14.89      3.94 o 
  -3   2   6        3.00        4.06      3.05 o 
  -2   2   6       71.26       58.46      8.61 o 
  -1   2   6       13.05       18.87      7.78 o 
   0   2   6      323.89      311.06      9.66 o 
   1   2   6     1449.48     1506.94     24.26 o 
   2   2   6      118.58      118.61      4.42 o 
   3   2   6      285.70      312.51      5.63 o 
   4   2   6        1.91        3.00      2.91 o 
   5   2   6        7.12        6.88      3.78 o 
   6   2   6        1.85        5.03      4.24 o 
   7   2   6       59.15       56.88      4.72 o 
  -8   3   6      492.03      454.53      9.29 o 
  -7   3   6        3.82        5.74      3.28 o 
  -6   3   6      221.47      221.79      6.40 o 
  -5   3   6      189.34      192.20      4.72 o 
  -4   3   6       21.57       21.90      4.04 o 
  -3   3   6      311.19      335.79     11.29 o 
  -2   3   6        2.64       23.29     17.32 o 
  -1   3   6      226.41      240.94      6.23 o 
   0   3   6       25.27       18.09      3.87 o 
   1   3   6     1058.75     1147.11     11.21 o 
   2   3   6      106.81      114.27      4.40 o 
   3   3   6      109.11      108.36      4.33 o 
   4   3   6       60.04       63.44      3.91 o 
   5   3   6        4.10        4.40      3.52 o 
   6   3   6        6.84        6.07      4.43 o 
   7   3   6        8.62        6.48      4.73 o 
  -8   4   6       53.56       49.90      4.12 o 
  -7   4   6       41.43       42.75      4.72 o 
  -6   4   6      278.68      280.22     14.94 o 
  -5   4   6        0.99        2.25      3.16 o 
  -4   4   6      431.01      441.70     13.10 o 
  -3   4   6      285.98      301.45      6.66 o 
  -2   4   6      251.17      265.52     14.33 o 
  -1   4   6     1768.77     1891.98     37.00 o 
   0   4   6        5.27       12.24      4.22 o 
   1   4   6      497.99      490.33      6.95 o 
   2   4   6        2.23        6.86      4.13 o 
   3   4   6       49.31       55.40      4.13 o 
   4   4   6       25.78       31.12      4.06 o 
   5   4   6       23.15       21.81      4.08 o 
   6   4   6       15.86       14.89      5.19 o 
   7   4   6        0.76        1.67      4.68 o 
  -8   5   6        1.44        4.31      4.05 o 
  -7   5   6        0.09        3.11      4.17 o 
  -6   5   6       17.18       20.50      3.68 o 
  -5   5   6       20.84       22.54      3.59 o 
  -4   5   6       30.33       28.46      3.96 o 
  -3   5   6       26.77       24.35      4.18 o 
  -2   5   6      277.75      280.86      5.48 o 
  -1   5   6        5.10        6.93      2.99 o 
   0   5   6       41.90       48.96      3.30 o 
   1   5   6      291.80      341.60     13.55 o 
   2   5   6      162.69      148.00      4.76 o 
   3   5   6       43.29       50.10      3.82 o 
   4   5   6      176.30      170.50      4.61 o 
   5   5   6      188.83      187.42      5.40 o 
   6   5   6       54.20       54.06      5.26 o 
   7   5   6        6.40        9.73      6.24 o 
  -7   6   6       12.78       15.15      3.76 o 
  -6   6   6      116.92      121.76      4.39 o 
  -5   6   6       10.62       11.42      3.43 o 
  -4   6   6       23.56       22.51      3.72 o 
  -3   6   6        7.64       11.46      4.43 o 
  -2   6   6       11.25        6.76      2.96 o 
  -1   6   6      276.87      258.10     11.48 o 
   0   6   6        7.27        7.11      2.51 o 
   1   6   6      252.11      238.97      4.74 o 
   2   6   6        2.72       -0.22      3.71 o 
   3   6   6      491.72      488.10      5.90 o 
   4   6   6      340.79      354.65      8.50 o 
   5   6   6        0.03        0.74      3.96 o 
   6   6   6      368.92      363.07     16.35 o 
  -7   7   6       14.19       16.69      3.73 o 
  -6   7   6      138.18      141.96      4.51 o 
  -5   7   6      102.53      119.92      5.03 o 
  -4   7   6      320.95      307.78      7.13 o 
  -3   7   6        1.34        1.39      3.16 o 
  -2   7   6      252.20      243.02      7.38 o 
  -1   7   6       56.30       52.70      3.54 o 
   0   7   6       22.44       28.23      2.98 o 
   1   7   6       30.06       30.77      3.28 o 
   2   7   6       55.43       51.86      3.44 o 
   3   7   6      154.01      158.75      4.20 o 
   4   7   6        0.14        2.62      3.53 o 
   5   7   6      687.22      720.16     14.12 o 
   6   7   6       86.35       73.14      6.30 o 
  -7   8   6        0.23        1.37      4.48 o 
  -6   8   6       37.49       43.17      4.05 o 
  -5   8   6      236.02      226.28     13.02 o 
  -4   8   6      326.45      347.95      6.98 o 
  -3   8   6     1420.02     1493.73     26.92 o 
  -2   8   6      474.79      505.66     11.35 o 
  -1   8   6      215.87      222.05      4.20 o 
   0   8   6     1459.26     1404.48     14.04 o 
   1   8   6       39.01       45.31      3.54 o 
   2   8   6      306.36      297.60      4.63 o 
   3   8   6      277.72      278.78      7.90 o 
   4   8   6        3.92        6.03      3.34 o 
   5   8   6      140.28      143.74      4.88 o 
   6   8   6        2.01        7.78      7.19 o 
  -6   9   6       33.22       33.77      3.96 o 
  -5   9   6      287.62      292.95      5.96 o 
  -4   9   6       39.59       42.32      3.77 o 
  -3   9   6       77.89       76.66      3.74 o 
  -2   9   6        0.64        0.44      2.96 o 
  -1   9   6     2094.16     1966.03     69.62 o 
   0   9   6       40.01       36.92      2.88 o 
   1   9   6     1348.76     1330.24     35.83 o 
   2   9   6      959.16      990.34     24.33 o 
   3   9   6      376.39      373.86      5.01 o 
   4   9   6      249.95      231.05      4.31 o 
   5   9   6       44.64       53.61      4.00 o 
  -6  10   6      123.91      119.84      4.38 o 
  -5  10   6        2.08        5.07      3.90 o 
  -4  10   6       95.16       96.30      3.77 o 
  -3  10   6      533.46      539.25     16.94 o 
  -2  10   6      145.53      158.50      4.09 o 
  -1  10   6       99.60      101.63      3.77 o 
   0  10   6     1179.15     1148.29     12.69 o 
   1  10   6      105.39      104.04      3.59 o 
   2  10   6      467.22      441.22     11.20 o 
   3  10   6        8.59       11.54      3.21 o 
   4  10   6        2.21        1.55      2.97 o 
   5  10   6        8.11        8.67      4.25 o 
  -5  11   6       38.93       31.65      3.67 o 
  -4  11   6        6.40        8.81      3.45 o 
  -3  11   6       24.29       23.83      3.17 o 
  -2  11   6       85.31       80.80      3.23 o 
  -1  11   6       63.18       59.83      3.30 o 
   0  11   6       44.61       40.66      3.10 o 
   1  11   6        6.32        6.78      3.20 o 
   2  11   6        2.46        3.82      3.57 o 
   3  11   6      254.19      240.20      4.65 o 
   4  11   6        1.17        6.49      3.38 o 
  -5  12   6        2.89        5.48      4.27 o 
  -4  12   6       40.08       40.18      3.92 o 
  -3  12   6       11.48       10.21      3.44 o 
  -2  12   6       24.77       23.49      3.52 o 
  -1  12   6        0.96        3.64      3.33 o 
   0  12   6       22.32       20.01      3.22 o 
   1  12   6       93.20       85.60      3.64 o 
   2  12   6       18.89       18.70      3.71 o 
   3  12   6        8.65        9.95      3.88 o 
   4  12   6        1.61        3.15      3.69 o 
  -4  13   6        3.50        6.03      3.80 o 
  -3  13   6       18.97       23.46      4.17 o 
  -2  13   6       15.31       18.81      3.62 o 
  -1  13   6       41.37       38.18      3.46 o 
   0  13   6       29.33       31.86      3.47 o 
   1  13   6       53.29       55.35      3.53 o 
   2  13   6        0.01        2.15      3.15 o 
   3  13   6        2.21        1.99      3.74 o 
  -2  14   6       29.18       40.96      4.00 o 
  -1  14   6       23.03       24.77      3.62 o 
   0  14   6        0.42        6.17      3.98 o 
   1  14   6        0.10        5.43      3.81 o 
   2  14   6        8.05        8.04     10.67 o 
  -8   1   7        6.80        3.94      6.80 o 
  -7   1   7        6.10       13.26      4.62 o 
  -6   1   7        4.15        6.25      4.43 o 
  -5   1   7       60.21       57.95      4.36 o 
  -4   1   7       18.72       14.70      4.42 o 
  -3   1   7      891.27      877.06     48.29 o 
  -2   1   7        2.34        7.33      7.55 o 
  -1   1   7      553.22      540.82     15.38 o 
   0   1   7      319.61      306.00      9.23 o 
   1   1   7      162.57      185.99      6.45 o 
   2   1   7      407.30      376.50      6.18 o 
   3   1   7      265.18      283.12      5.43 o 
   4   1   7       72.53       65.83      3.67 o 
   5   1   7       31.30       34.75      3.89 o 
   6   1   7       75.94       80.60      5.03 o 
   7   1   7      106.22      110.51      5.67 o 
  -8   2   7        0.44        0.55      4.89 o 
  -7   2   7       17.63       14.34      3.87 o 
  -6   2   7       12.16       12.89      3.48 o 
  -5   2   7        4.96        8.32      3.82 o 
  -4   2   7        0.77        2.29      3.22 o 
  -3   2   7     1304.63     1398.24     72.15 o 
  -2   2   7        3.77        9.54      7.48 o 
  -1   2   7     3243.56     3461.86     41.19 o 
   0   2   7      222.46      217.53     10.72 o 
   1   2   7     1355.77     1373.81     15.39 o 
   2   2   7       17.95       16.24      3.51 o 
   3   2   7       47.80       52.95      3.38 o 
   4   2   7       15.43       16.31      3.52 o 
   5   2   7      154.62      165.95      5.07 o 
   6   2   7       16.27       16.99      4.38 o 
   7   2   7        2.66        4.36      4.94 o 
  -8   3   7      121.69      104.61      5.18 o 
  -7   3   7       64.73       56.37      3.85 o 
  -6   3   7        0.03       -0.15      3.91 o 
  -5   3   7      103.75      101.57      4.40 o 
  -4   3   7       23.64       20.26      4.42 o 
  -3   3   7       21.22       18.91      4.00 o 
  -2   3   7      330.55      377.71     12.50 o 
  -1   3   7     2625.19     2938.86    122.69 o 
   0   3   7      989.26     1120.23     12.06 o 
   1   3   7     1286.87     1468.29     13.35 o 
   2   3   7       55.57       54.94      4.07 o 
   3   3   7      213.07      236.45      5.45 o 
   4   3   7       43.56       43.01      3.81 o 
   5   3   7        1.80        4.09      3.94 o 
   6   3   7       11.03       15.33      4.72 o 
   7   3   7        9.00        9.09      4.94 o 
  -8   4   7      105.57       95.04      4.86 o 
  -7   4   7        4.70        8.91      4.67 o 
  -6   4   7       85.12       91.18      4.78 o 
  -5   4   7       98.98      104.35      4.90 o 
  -4   4   7       51.58       57.97      4.11 o 
  -3   4   7     2281.79     2405.24     59.48 o 
  -2   4   7      626.06      619.67     24.33 o 
  -1   4   7      197.39      259.84     10.85 o 
   0   4   7       29.82       38.41      3.71 o 
   1   4   7       43.40       50.93      4.39 o 
   2   4   7       14.33       20.18      3.98 o 
   3   4   7       79.08       75.75      4.12 o 
   4   4   7        1.64        2.22      3.69 o 
   5   4   7      209.17      218.14      5.29 o 
   6   4   7        7.55        9.71      4.58 o 
   7   4   7        5.55        9.73      5.23 o 
  -7   5   7        9.65       10.29      3.83 o 
  -6   5   7       33.37       37.81      3.98 o 
  -5   5   7      274.79      306.28      7.86 o 
  -4   5   7       25.51       29.13      4.67 o 
  -3   5   7        9.71       12.86      3.43 o 
  -2   5   7       59.28       64.27      3.54 o 
  -1   5   7        0.24        3.52      3.65 o 
   0   5   7      256.11      239.36      7.75 o 
   1   5   7      315.60      288.25     18.04 o 
   2   5   7      645.31      702.08     11.75 o 
   3   5   7       85.14       81.80      5.26 o 
   4   5   7      166.40      176.69      5.07 o 
   5   5   7       25.25       23.84      3.76 o 
   6   5   7       89.15      100.60      6.07 o 
  -7   6   7       10.32       11.90      4.36 o 
  -6   6   7        4.29        3.67      3.57 o 
  -5   6   7       56.87       60.97      4.13 o 
  -4   6   7       36.21       38.35      4.34 o 
  -3   6   7       13.50       10.57      4.39 o 
  -2   6   7      106.81      111.20      4.40 o 
  -1   6   7        9.15       13.28      3.70 o 
   0   6   7      145.76      138.01      5.02 o 
   1   6   7      535.93      496.66      8.42 o 
   2   6   7       68.90       67.82      4.06 o 
   3   6   7      265.24      256.31      5.69 o 
   4   6   7       81.43       90.63      4.97 o 
   5   6   7       97.53      101.86      5.43 o 
   6   6   7       27.55       30.44      6.58 o 
  -7   7   7        1.74        4.53      3.45 o 
  -6   7   7       41.53       45.12      4.40 o 
  -5   7   7      372.35      399.75      6.85 o 
  -4   7   7       11.91       12.94      3.76 o 
  -3   7   7      332.60      361.82      5.74 o 
  -2   7   7        0.05        0.94      3.00 o 
  -1   7   7      190.92      190.20      5.94 o 
   0   7   7       42.74       47.96      3.47 o 
   1   7   7       23.14       20.23      3.56 o 
   2   7   7        4.49        2.99      3.51 o 
   3   7   7      479.61      495.87      9.07 o 
   4   7   7       28.24       32.03      3.99 o 
   5   7   7        0.30        1.74      4.93 o 
   6   7   7        8.28       11.87      7.41 o 
  -7   8   7      295.82      285.83      8.79 o 
  -6   8   7       17.67       20.50      3.89 o 
  -5   8   7      709.94      786.69     29.90 o 
  -4   8   7       36.98       36.83      3.77 o 
  -3   8   7       10.86       13.90      3.88 o 
  -2   8   7       84.08       80.05      4.56 o 
  -1   8   7      145.68      146.54      4.68 o 
   0   8   7      198.49      203.34      4.05 o 
   1   8   7      937.57      896.17     12.51 o 
   2   8   7       69.37       73.31      4.02 o 
   3   8   7       28.13       29.81      3.26 o 
   4   8   7       17.93       18.29      3.93 o 
   5   8   7       76.18       72.68      4.82 o 
   6   8   7       36.17       36.60      6.33 o 
  -6   9   7       46.46       54.21      4.86 o 
  -5   9   7       15.70       17.52      3.95 o 
  -4   9   7       36.77       38.22      3.41 o 
  -3   9   7      160.15      169.45      5.22 o 
  -2   9   7        7.76        9.15      3.44 o 
  -1   9   7       10.89       10.80      3.54 o 
   0   9   7       53.56       52.48      3.17 o 
   1   9   7        3.27        3.13      3.22 o 
   2   9   7       77.33       78.35      3.33 o 
   3   9   7       29.78       31.45      3.39 o 
   4   9   7       61.76       69.49      4.42 o 
   5   9   7       13.43       11.91      4.75 o 
  -6  10   7        0.28        2.03      3.92 o 
  -5  10   7       16.06       18.23      3.89 o 
  -4  10   7        0.12        2.40      3.24 o 
  -3  10   7        6.59       10.14      3.19 o 
  -2  10   7        1.94        5.98      3.24 o 
  -1  10   7       94.33       84.16      3.54 o 
   0  10   7        5.82        7.94      2.74 o 
   1  10   7       54.31       56.44      3.51 o 
   2  10   7       99.26       88.19      3.37 o 
   3  10   7       51.77       53.48      3.67 o 
   4  10   7       25.37       21.80      3.48 o 
   5  10   7       42.24       44.72      3.85 o 
  -5  11   7       16.77       15.51      3.88 o 
  -4  11   7        0.57        3.02      4.12 o 
  -3  11   7       22.32       28.32      3.75 o 
  -2  11   7       96.82       98.97      4.36 o 
  -1  11   7        0.68        2.79      2.83 o 
   0  11   7      172.98      186.67      4.24 o 
   1  11   7       53.93       50.50      3.41 o 
   2  11   7       73.21       73.32      4.05 o 
   3  11   7       80.63       80.89      4.70 o 
   4  11   7       72.45       68.45      3.95 o 
  -4  12   7        2.34        6.89      4.32 o 
  -3  12   7       32.11       34.47      3.68 o 
  -2  12   7       68.38       71.40      3.63 o 
  -1  12   7        0.01        1.93      2.94 o 
   0  12   7        1.27        0.98      3.19 o 
   1  12   7       48.71       46.03      3.52 o 
   2  12   7       26.55       25.58      3.47 o 
   3  12   7        0.10        1.76      3.62 o 
  -3  13   7       46.78       39.69      4.07 o 
  -2  13   7       20.54       19.98      3.97 o 
  -1  13   7        4.04        2.69      3.09 o 
   0  13   7       34.05       28.90      3.52 o 
   1  13   7        7.55        9.78      3.97 o 
   2  13   7        1.37        2.93      3.84 o 
  -2  14   7        5.85        4.96      4.04 o 
  -1  14   7        5.54        1.42      3.28 o 
   0  14   7       17.34       25.06      3.76 o 
   1  14   7        0.37        2.92      3.87 o 
  -8   0   8       15.64       26.57      9.77 o 
  -7   0   8       30.64       27.28      8.91 o 
  -6   0   8       60.85       67.65      8.04 o 
  -5   0   8        7.17       11.87      7.63 o 
  -4   0   8       62.84       78.52      6.69 o 
  -3   0   8       32.24       30.59      7.70 o 
  -2   0   8       10.24       11.42      6.91 o 
   0   0   8      521.25      578.04     15.86 o 
   1   0   8      476.49      467.91     14.61 o 
   2   0   8       21.66       15.22      5.18 o 
   3   0   8      241.36      240.80      6.72 o 
   4   0   8      143.01      148.36      6.56 o 
   5   0   8       30.71       33.47      5.52 o 
   6   0   8      200.77      214.90      8.75 o 
   7   0   8      136.11      125.10      8.69 o 
  -8   1   8        0.51       -4.25      5.78 o 
  -7   1   8       36.69       34.65      5.50 o 
  -6   1   8       62.72       56.86      4.98 o 
  -5   1   8       24.81       24.63      4.10 o 
  -4   1   8       41.28       50.99      4.77 o 
  -3   1   8       21.23       29.49      5.38 o 
  -2   1   8      245.80      263.71     10.04 o 
   0   1   8        5.36        2.14      5.12 o 
   1   1   8       57.28       79.73      5.65 o 
   2   1   8      295.32      296.17      6.13 o 
   3   1   8       44.87       47.81      3.75 o 
   4   1   8      122.97      118.94      4.14 o 
   5   1   8      237.89      250.06      5.35 o 
   6   1   8      113.08      117.04      5.59 o 
   7   1   8       17.46       16.01      5.40 o 
  -8   2   8       11.79       14.97      5.28 o 
  -7   2   8       73.13       63.79      7.08 o 
  -6   2   8        0.74       -0.30      4.00 o 
  -5   2   8      344.14      355.72      8.17 o 
  -4   2   8        2.86        7.20      5.43 o 
  -3   2   8      368.60      379.69     12.34 o 
  -2   2   8       40.98       36.42      6.01 o 
  -1   2   8     1896.70     2100.34    114.57 o 
   0   2   8        0.67        2.59      5.26 o 
   1   2   8       10.03        7.71      4.22 o 
   2   2   8        2.06        0.19      3.26 o 
   3   2   8       61.20       59.46      3.99 o 
   4   2   8       28.65       29.62      4.07 o 
   5   2   8      153.15      142.74      4.72 o 
   6   2   8       43.68       44.91      5.03 o 
   7   2   8        0.98        7.15      5.57 o 
  -8   3   8       67.61       63.20      5.42 o 
  -7   3   8      135.78      123.10      4.58 o 
  -6   3   8       27.39       33.55      4.03 o 
  -5   3   8      321.44      327.93     12.68 o 
  -4   3   8      112.35      113.35      5.04 o 
  -3   3   8     1725.48     1693.67     22.55 o 
  -2   3   8      265.13      283.43     11.36 o 
  -1   3   8        7.95        8.90      4.08 o 
   0   3   8        0.37        3.80      3.61 o 
   1   3   8      394.74      412.97      6.62 o 
   2   3   8       98.52       89.29      4.53 o 
   3   3   8       43.99       45.27      4.09 o 
   4   3   8        8.02        9.11      3.23 o 
   5   3   8       14.70       13.47      3.65 o 
   6   3   8       99.90       97.37      5.40 o 
  -8   4   8       97.41       85.13      8.16 o 
  -7   4   8       70.64       69.70      4.55 o 
  -6   4   8      250.94      240.68      4.90 o 
  -5   4   8      104.30      105.96      4.81 o 
  -4   4   8      321.69      327.43      6.77 o 
  -3   4   8        4.38       10.26      3.82 o 
  -2   4   8       17.44       20.21      4.39 o 
  -1   4   8      121.78      138.57      5.02 o 
   0   4   8       28.73       27.83      4.13 o 
   1   4   8       34.84       37.68      3.98 o 
   2   4   8       47.26       50.57      3.91 o 
   3   4   8      422.75      442.41     13.18 o 
   4   4   8        5.40        6.92      3.86 o 
   5   4   8        3.82        5.86      4.23 o 
   6   4   8      111.62      106.43      5.22 o 
  -7   5   8        0.71        2.64      4.25 o 
  -6   5   8       66.99       70.32      4.65 o 
  -5   5   8       12.93       13.22      4.19 o 
  -4   5   8       79.65       82.63      5.31 o 
  -3   5   8      176.21      182.48      8.04 o 
  -2   5   8      103.24      110.86      4.01 o 
  -1   5   8       14.96       17.55      3.50 o 
   0   5   8        1.18        1.19      3.87 o 
   1   5   8       29.70       29.70      3.96 o 
   2   5   8       75.18       70.79      4.34 o 
   3   5   8       88.99       81.45      4.54 o 
   4   5   8      458.57      463.65     11.35 o 
   5   5   8      263.66      275.90      6.42 o 
   6   5   8       47.98       46.04      4.87 o 
  -7   6   8        1.12        2.57      4.87 o 
  -6   6   8       36.51       41.01      3.74 o 
  -5   6   8      121.29      122.81      4.74 o 
  -4   6   8      123.99      121.23      5.30 o 
  -3   6   8        2.77        1.89      3.24 o 
  -2   6   8        3.49        5.06      3.24 o 
  -1   6   8       45.70       39.79      3.91 o 
   0   6   8      115.05      116.49      5.85 o 
   1   6   8      458.91      446.61      6.92 o 
   2   6   8      719.69      685.07     14.89 o 
   3   6   8       46.17       47.05      4.66 o 
   4   6   8       30.17       29.50      4.12 o 
   5   6   8      264.01      247.71      6.58 o 
   6   6   8       43.73       46.77      6.18 o 
  -7   7   8       22.86       19.94      4.25 o 
  -6   7   8        6.63        5.00      3.52 o 
  -5   7   8      111.81      123.47      8.08 o 
  -4   7   8      139.16      139.62      8.13 o 
  -3   7   8        5.41        9.15      3.49 o 
  -2   7   8      167.30      172.66      4.80 o 
  -1   7   8       77.95       75.89      4.25 o 
   0   7   8      190.81      175.32      8.53 o 
   1   7   8      131.85      122.90      4.85 o 
   2   7   8        7.57       11.44      4.75 o 
   3   7   8      768.85      754.48     26.46 o 
   4   7   8      266.24      257.78      6.13 o 
   5   7   8       61.02       55.58      5.34 o 
   6   7   8        2.14        2.53      5.26 o 
  -6   8   8      199.83      185.94      7.49 o 
  -5   8   8      394.42      417.96     17.07 o 
  -4   8   8      456.05      477.63     11.73 o 
  -3   8   8       25.23       26.71      4.03 o 
  -2   8   8      349.67      358.00      7.49 o 
  -1   8   8      289.54      285.96     11.98 o 
   0   8   8       15.91       17.34      4.36 o 
   1   8   8      235.21      238.48      4.99 o 
   2   8   8       70.80       77.56      4.28 o 
   3   8   8        3.50        5.95      3.66 o 
   4   8   8        3.40        8.30      3.70 o 
   5   8   8        2.23        5.92      4.47 o 
  -6   9   8        3.72        7.54      3.87 o 
  -5   9   8      592.04      590.95     10.91 o 
  -4   9   8      175.54      170.89      5.98 o 
  -3   9   8     1227.68     1262.04     18.33 o 
  -2   9   8     1481.63     1463.56     36.94 o 
  -1   9   8       43.01       48.94      4.12 o 
   0   9   8      846.21      849.05      8.97 o 
   1   9   8       37.37       36.98      3.72 o 
   2   9   8       86.77       69.10      4.07 o 
   3   9   8       40.78       41.54      4.14 o 
   4   9   8       23.56       22.34      4.62 o 
   5   9   8        8.67       10.73      4.58 o 
  -5  10   8      116.95      110.72      5.07 o 
  -4  10   8      694.28      716.31     12.44 o 
  -3  10   8      315.65      322.93      5.50 o 
  -2  10   8      385.54      380.54      7.64 o 
  -1  10   8      445.99      460.95      6.13 o 
   0  10   8        8.54       15.31      3.67 o 
   1  10   8       47.75       46.44      3.17 o 
   2  10   8        0.01        0.45      3.17 o 
   3  10   8       88.43       84.14      4.35 o 
   4  10   8       28.84       31.78      3.78 o 
  -5  11   8       33.10       35.83      4.77 o 
  -4  11   8       12.99       14.43      3.43 o 
  -3  11   8       20.77       22.91      3.77 o 
  -2  11   8       23.93       24.22      3.29 o 
  -1  11   8      106.55      110.99      4.63 o 
   0  11   8        3.00        7.01      3.52 o 
   1  11   8       78.60       72.79      3.57 o 
   2  11   8       68.02       78.21      4.04 o 
   3  11   8        1.20        4.44      3.51 o 
   4  11   8       12.88       13.96      5.03 o 
  -4  12   8        5.41        5.35      3.75 o 
  -3  12   8       22.70       24.37      4.08 o 
  -2  12   8       11.22       13.31      4.34 o 
  -1  12   8       25.93       26.63      3.88 o 
   0  12   8        3.47        6.12      3.10 o 
   1  12   8       23.59       19.03      3.73 o 
   2  12   8       21.83       28.63      3.37 o 
   3  12   8        7.12       12.20      4.15 o 
  -3  13   8        9.26       12.13      3.87 o 
  -2  13   8       42.17       48.70      4.24 o 
  -1  13   8       34.27       39.40      4.34 o 
   0  13   8       11.62       12.76      3.95 o 
   1  13   8       42.12       42.90      3.87 o 
   2  13   8       79.48       83.82      4.78 o 
  -8   1   9       56.89       52.84      5.85 o 
  -7   1   9       30.83       27.79      5.96 o 
  -6   1   9        6.56       10.80      4.66 o 
  -5   1   9      113.92      106.18      7.67 o 
  -4   1   9       94.33       96.01      6.73 o 
  -3   1   9        4.64        5.10      4.18 o 
  -2   1   9       98.12      102.03      9.47 o 
   0   1   9      331.19      329.38     12.46 o 
   1   1   9       28.57       28.14      4.82 o 
   2   1   9       14.75       17.40      4.32 o 
   3   1   9      280.46      299.89      5.60 o 
   4   1   9      164.45      170.95      4.68 o 
   5   1   9      479.04      493.31      8.35 o 
   6   1   9        3.54        1.54      4.56 o 
  -8   2   9       11.26       13.60      4.95 o 
  -7   2   9      225.69      199.75      6.92 o 
  -6   2   9      110.11      114.47     17.46 o 
  -5   2   9      215.95      207.19     10.59 o 
  -4   2   9       16.62       15.08      4.74 o 
  -3   2   9       12.41       24.61      7.97 o 
  -2   2   9      451.94      465.84     13.55 o 
  -1   2   9        7.99        6.08      5.09 o 
   0   2   9      378.22      389.81      8.85 o 
   1   2   9       53.01       62.41      5.23 o 
   2   2   9       91.18       90.47      4.51 o 
   3   2   9       60.82       58.00      3.74 o 
   4   2   9      142.58      158.05      4.69 o 
   5   2   9       10.40       12.20      3.71 o 
   6   2   9      224.66      222.12      6.12 o 
  -7   3   9       23.15       13.38      4.51 o 
  -6   3   9       15.26       15.31      8.70 o 
  -5   3   9      305.74      315.89     31.07 o 
  -4   3   9        4.49        1.09      5.30 o 
  -3   3   9     1400.07     1412.16     20.62 o 
  -2   3   9        6.63        5.19      7.06 o 
  -1   3   9      884.96     1049.52     46.65 o 
   0   3   9      140.94      150.33      5.82 o 
   1   3   9       91.81      101.26      5.09 o 
   2   3   9       16.77       14.58      3.29 o 
   3   3   9      200.76      216.74      5.92 o 
   4   3   9       22.66       20.80      3.77 o 
   5   3   9       26.67       29.49      4.10 o 
   6   3   9      147.17      141.80      5.41 o 
  -7   4   9       32.53       30.51      4.36 o 
  -6   4   9      189.92      204.05      5.79 o 
  -5   4   9      748.72      757.76     23.96 o 
  -4   4   9       31.24       31.10      4.22 o 
  -3   4   9      291.36      292.07      7.97 o 
  -2   4   9      110.15      116.39      7.26 o 
  -1   4   9        5.92       11.15      3.74 o 
   0   4   9       41.62       37.41      4.17 o 
   1   4   9      151.28      149.73      4.97 o 
   2   4   9        1.78        3.37      3.29 o 
   3   4   9      766.87      789.07     18.57 o 
   4   4   9      377.22      381.88     14.53 o 
   5   4   9        8.01        6.47      4.26 o 
   6   4   9       18.70       16.49      4.65 o 
  -7   5   9      104.48      101.20      4.71 o 
  -6   5   9       72.46       71.97      4.14 o 
  -5   5   9       90.23       92.82      4.72 o 
  -4   5   9      348.54      355.96      7.07 o 
  -3   5   9        5.29        3.59      4.61 o 
  -2   5   9       13.82       20.37      4.47 o 
  -1   5   9        4.14        7.48      4.38 o 
   0   5   9      342.58      337.83      6.60 o 
   1   5   9      326.26      326.26      9.98 o 
   2   5   9      410.09      439.73     13.73 o 
   3   5   9        0.52        2.02      4.14 o 
   4   5   9       20.04       24.22      4.98 o 
   5   5   9      326.59      331.34      7.05 o 
   6   5   9       30.39       32.02      5.19 o 
  -7   6   9        9.23        9.74      4.18 o 
  -6   6   9        5.67        5.80      4.23 o 
  -5   6   9       14.75       18.66      3.45 o 
  -4   6   9       34.70       33.83      4.59 o 
  -3   6   9       46.90       53.99      4.01 o 
  -2   6   9       12.28       13.97      3.96 o 
  -1   6   9       75.83       77.99      4.60 o 
   0   6   9      184.75      189.31      6.34 o 
   1   6   9        9.54       11.86      3.99 o 
   2   6   9      159.19      141.91      8.43 o 
   3   6   9      117.15      108.31      5.16 o 
   4   6   9       81.63       87.56      4.65 o 
   5   6   9      194.70      196.28      9.17 o 
  -7   7   9      545.74      532.24     17.83 o 
  -6   7   9       44.60       42.59      4.92 o 
  -5   7   9      287.90      288.40      9.06 o 
  -4   7   9      208.85      218.90      9.70 o 
  -3   7   9        0.85        2.96      3.78 o 
  -2   7   9      294.09      313.79      5.86 o 
  -1   7   9      426.07      449.15     12.63 o 
   0   7   9        1.21        4.20      4.85 o 
   1   7   9      484.80      506.08      7.49 o 
   2   7   9      226.17      215.28      5.60 o 
   3   7   9       31.72       29.87      4.57 o 
   4   7   9      102.02      100.30      5.21 o 
   5   7   9       42.57       44.77      5.31 o 
  -6   8   9       32.86       35.12      4.81 o 
  -5   8   9       86.90       95.20      5.86 o 
  -4   8   9       14.76       12.29      3.50 o 
  -3   8   9       36.10       47.24      3.82 o 
  -2   8   9      312.58      327.03      5.85 o 
  -1   8   9      517.08      515.92     25.59 o 
   0   8   9      352.57      337.46      8.20 o 
   1   8   9        0.84        1.47      4.14 o 
   2   8   9      156.82      130.33      9.01 o 
   3   8   9      135.97      143.87      7.51 o 
   4   8   9        9.48        7.02      4.71 o 
   5   8   9        3.18        8.17      5.13 o 
  -6   9   9       23.06       23.11      4.08 o 
  -5   9   9        4.85        4.05      4.23 o 
  -4   9   9        3.89        4.90      3.67 o 
  -3   9   9       97.72       98.00      4.50 o 
  -2   9   9       83.77       91.43      4.74 o 
  -1   9   9        0.65        2.99      3.76 o 
   0   9   9       12.07       19.39      4.39 o 
   1   9   9      128.06      112.75      4.28 o 
   2   9   9        0.26        2.28      2.96 o 
   3   9   9       31.14       30.83      4.15 o 
   4   9   9        8.58        5.94      4.75 o 
  -5  10   9        5.33        5.95      3.66 o 
  -4  10   9       71.10       77.00      4.58 o 
  -3  10   9        6.93        8.58      3.75 o 
  -2  10   9       23.62       18.51      3.93 o 
  -1  10   9       19.71       15.69      4.31 o 
   0  10   9      185.60      171.87      5.20 o 
   1  10   9       79.72       70.68      4.21 o 
   2  10   9        9.11        7.92      3.96 o 
   3  10   9       10.17       10.67      3.80 o 
   4  10   9        8.60        3.82      3.75 o 
  -4  11   9       19.64       20.69      4.06 o 
  -3  11   9        0.38        2.20      3.81 o 
  -2  11   9        9.64       10.18      3.48 o 
  -1  11   9        0.85       -0.45      3.68 o 
   0  11   9      172.68      174.40      5.18 o 
   1  11   9        0.90        3.14      3.84 o 
   2  11   9      128.80      129.25      4.34 o 
   3  11   9       42.01       43.66      4.56 o 
  -4  12   9        0.03        0.85      5.15 o 
  -3  12   9        3.88        5.07      4.15 o 
  -2  12   9        4.12        7.46      4.56 o 
  -1  12   9       53.42       50.67      3.83 o 
   0  12   9        1.46        3.31      3.96 o 
   1  12   9       31.15       32.93      3.94 o 
   2  12   9       30.64       33.80      4.55 o 
  -2  13   9        2.76       -0.02      4.12 o 
  -1  13   9        2.65        4.08      4.17 o 
   0  13   9        0.06        5.42      5.16 o 
   1  13   9       27.01       29.21      4.57 o 
  -7   0  10        8.28       -1.39      7.03 o 
  -6   0  10        2.72        9.24      9.02 o 
  -5   0  10      121.40      117.77      7.56 o 
  -4   0  10       57.50       62.65      8.53 o 
  -3   0  10      245.83      252.03     10.76 o 
  -2   0  10      137.83      137.31      9.21 o 
   0   0  10       80.32       74.54      8.31 o 
   1   0  10     1221.50     1265.79     21.93 o 
   2   0  10      253.32      238.26     11.47 o 
   3   0  10       75.32       71.37      5.09 o 
   4   0  10     1030.24     1037.68     32.72 o 
   5   0  10      238.55      239.50      7.76 o 
   6   0  10      181.48      164.84      8.48 o 
  -7   1  10       98.20       94.50      5.91 o 
  -6   1  10       10.89       10.84      4.83 o 
  -5   1  10        1.57       -1.35      3.93 o 
  -4   1  10        2.33        2.75      4.60 o 
  -3   1  10      153.91      163.27      6.66 o 
  -2   1  10       19.79       19.17      5.86 o 
  -1   1  10      192.65      201.76     10.30 o 
   0   1  10       68.66       69.98      5.94 o 
   1   1  10      251.94      248.22      8.09 o 
   2   1  10      405.19      389.26     18.12 o 
   3   1  10      709.22      731.91     13.07 o 
   4   1  10       15.52       11.64      3.60 o 
   5   1  10        2.29        2.32      3.81 o 
   6   1  10      103.69      103.37      5.20 o 
  -7   2  10       61.72       49.39      7.07 o 
  -6   2  10       52.52       53.22      5.34 o 
  -5   2  10      122.53      128.13     15.11 o 
  -4   2  10        0.04       -1.76      4.41 o 
  -3   2  10       74.18       88.97      8.68 o 
  -2   2  10       81.29       90.63      8.95 o 
  -1   2  10        8.53        8.52      5.37 o 
   0   2  10        0.44        3.75      5.13 o 
   1   2  10      225.64      240.70      8.48 o 
   2   2  10      161.35      162.65      5.49 o 
   3   2  10        0.41        2.21      3.75 o 
   4   2  10      381.96      377.30      7.96 o 
   5   2  10       15.68       13.48      4.08 o 
   6   2  10       37.49       32.20      5.00 o 
  -7   3  10       38.01       32.35      4.11 o 
  -6   3  10       14.39       19.40      6.34 o 
  -5   3  10      137.46      140.29      6.04 o 
  -4   3  10       61.13       56.40      5.09 o 
  -3   3  10        3.61        7.25      7.97 o 
  -2   3  10       61.33       69.98      8.61 o 
  -1   3  10        3.42        7.63      4.21 o 
   0   3  10      337.00      352.73     11.02 o 
   1   3  10       78.74       80.54      4.89 o 
   2   3  10       79.11       79.11      4.65 o 
   3   3  10       79.21       80.10      5.04 o 
   4   3  10       75.10       74.13      4.51 o 
   5   3  10        6.66        7.95      3.79 o 
   6   3  10      129.19      129.12      6.13 o 
  -7   4  10        1.06       -0.43      5.33 o 
  -6   4  10       19.61       18.00      4.42 o 
  -5   4  10        1.23        1.14      3.27 o 
  -4   4  10      105.09      100.14      7.76 o 
  -3   4  10        0.29        0.94      8.49 o 
  -2   4  10      163.17      165.03      8.19 o 
  -1   4  10      176.81      188.88      5.84 o 
   0   4  10        6.31        5.36      3.50 o 
   1   4  10      466.70      469.28      7.85 o 
   2   4  10      306.86      311.04      6.46 o 
   3   4  10        0.17        2.30      4.74 o 
   4   4  10      308.13      301.72      9.99 o 
   5   4  10       43.26       43.05      5.11 o 
   6   4  10       36.03       32.24      5.38 o 
  -7   5  10        2.39        2.70      4.28 o 
  -6   5  10       47.61       47.11      4.52 o 
  -5   5  10      141.61      153.99      7.29 o 
  -4   5  10      124.22      127.16      8.03 o 
  -3   5  10       34.06       32.43      6.86 o 
  -2   5  10       31.84       27.04      4.09 o 
  -1   5  10       92.02       89.93      7.05 o 
   0   5  10      250.93      242.14      6.51 o 
   1   5  10       20.13       17.29      4.30 o 
   2   5  10      303.94      286.06     10.19 o 
   3   5  10      129.30      130.50      5.52 o 
   4   5  10        7.18        2.80      3.85 o 
   5   5  10        8.17        9.68      4.17 o 
  -7   6  10      112.27      105.79      5.32 o 
  -6   6  10        2.46        4.68      3.96 o 
  -5   6  10       11.84       12.99      3.54 o 
  -4   6  10      128.03      123.19      4.87 o 
  -3   6  10        2.87        3.19      4.17 o 
  -2   6  10       15.21       15.10      4.07 o 
  -1   6  10       11.90        9.96      3.54 o 
   0   6  10      123.15      140.90      5.28 o 
   1   6  10       20.04       21.60      5.05 o 
   2   6  10        2.82        3.29      4.45 o 
   3   6  10       40.37       37.79      4.64 o 
   4   6  10       11.19        8.97      5.16 o 
   5   6  10        8.87        4.04      5.13 o 
  -6   7  10        7.60        6.38      4.31 o 
  -5   7  10       20.19       21.09      3.68 o 
  -4   7  10       30.83       37.28      3.96 o 
  -3   7  10        0.63        3.23      4.04 o 
  -2   7  10      261.25      266.48      5.79 o 
  -1   7  10      140.66      144.34      4.98 o 
   0   7  10       17.41       15.65      4.57 o 
   1   7  10        6.96        8.44      6.06 o 
   2   7  10       35.55       39.11      4.73 o 
   3   7  10        4.06        7.56      4.60 o 
   4   7  10       15.67       18.52      4.09 o 
   5   7  10       38.68       35.62      4.31 o 
  -6   8  10       45.62       43.27      5.32 o 
  -5   8  10       85.69       93.87      5.45 o 
  -4   8  10       46.33       43.36      3.91 o 
  -3   8  10      100.86      104.41      4.50 o 
  -2   8  10      344.54      332.62      6.37 o 
  -1   8  10       37.90       29.21      3.89 o 
   0   8  10      128.72      143.87      6.39 o 
   1   8  10      209.90      211.09      9.40 o 
   2   8  10       94.39       79.31      5.72 o 
   3   8  10       16.25       13.35      3.88 o 
   4   8  10        0.57        1.10      4.30 o 
  -5   9  10       29.46       28.75      4.10 o 
  -4   9  10      173.49      171.97      6.56 o 
  -3   9  10       85.52       81.50      5.39 o 
  -2   9  10      328.75      314.49      5.90 o 
  -1   9  10      107.13      120.14      5.71 o 
   0   9  10      738.99      661.21      9.95 o 
   1   9  10       20.61       16.18      4.70 o 
   2   9  10       52.42       43.85      3.99 o 
   3   9  10        4.48        7.94      4.89 o 
   4   9  10       28.35       29.24      4.62 o 
  -5  10  10       87.89       80.52      5.06 o 
  -4  10  10       22.89       26.46      4.94 o 
  -3  10  10       34.63       30.38      4.42 o 
  -2  10  10       16.78       15.77      3.72 o 
  -1  10  10       19.84       14.40      5.20 o 
   0  10  10        0.52       -0.99      5.90 o 
   1  10  10        0.04        4.26      4.58 o 
   2  10  10       17.70       17.87      3.94 o 
   3  10  10       20.16       28.40      4.83 o 
  -4  11  10       36.63       32.35      4.06 o 
  -3  11  10        0.03       -0.84      3.70 o 
  -2  11  10        9.22       12.26      3.20 o 
  -1  11  10       59.01       61.56      4.73 o 
   0  11  10       26.89       23.61      4.85 o 
   1  11  10        0.04        3.57      5.75 o 
   2  11  10       21.47       29.50      4.49 o 
  -3  12  10       17.78       16.64      4.24 o 
  -2  12  10        3.97        9.10      4.02 o 
  -1  12  10        1.38       -0.77      3.60 o 
   0  12  10       53.82       51.69      5.17 o 
   1  12  10       57.83       67.89      5.37 o 
  -7   1  11      166.33      154.11      6.64 o 
  -6   1  11       35.14       31.67      4.89 o 
  -5   1  11      120.81      111.43      5.46 o 
  -4   1  11       52.96       57.37      6.44 o 
  -3   1  11        1.68        5.29      5.57 o 
  -2   1  11       40.38       31.72      8.72 o 
  -1   1  11      374.08      410.15     12.34 o 
   0   1  11        0.48       -2.46      5.37 o 
   1   1  11      678.47      679.32     11.66 o 
   2   1  11      180.82      165.44      7.88 o 
   3   1  11      591.53      575.32     10.46 o 
   4   1  11      108.46      117.05      4.58 o 
   5   1  11       28.32       22.44      4.21 o 
  -7   2  11       54.53       51.49      5.88 o 
  -6   2  11        1.53        1.98      4.28 o 
  -5   2  11       36.67       44.46      6.10 o 
  -4   2  11        1.48        0.22      5.64 o 
  -3   2  11      172.19      175.59     10.64 o 
  -2   2  11        7.37        9.73      7.74 o 
  -1   2  11        0.32        1.21      4.42 o 
   0   2  11      329.69      356.42      8.97 o 
   1   2  11        7.37       11.56      6.50 o 
   2   2  11      690.65      741.29     13.14 o 
   3   2  11       87.09       84.01      4.85 o 
   4   2  11        2.41        3.51      4.61 o 
   5   2  11      363.81      341.89      6.28 o 
  -7   3  11      120.64      107.38      5.11 o 
  -6   3  11       51.20       48.92      4.97 o 
  -5   3  11      264.70      269.24     13.12 o 
  -4   3  11        2.83        4.33      4.09 o 
  -3   3  11       39.72       42.51      8.98 o 
  -2   3  11       24.01       22.32      6.37 o 
  -1   3  11       95.00       94.12      5.82 o 
   0   3  11      457.89      459.14      8.39 o 
   1   3  11      853.10      882.17     15.44 o 
   2   3  11      220.76      211.00      7.63 o 
   3   3  11       19.03       25.99      4.08 o 
   4   3  11      320.79      313.42      6.88 o 
   5   3  11        3.06        2.78      4.08 o 
  -7   4  11       57.10       56.95      7.02 o 
  -6   4  11       35.47       34.12      5.58 o 
  -5   4  11       15.57       17.72      5.12 o 
  -4   4  11      114.82      107.93      5.67 o 
  -3   4  11       58.09       54.42      9.06 o 
  -2   4  11       38.48       37.74      3.86 o 
  -1   4  11      852.86      845.23     16.70 o 
   0   4  11       67.61       63.66      4.38 o 
   1   4  11       79.42       71.65      4.84 o 
   2   4  11      420.63      437.17      9.95 o 
   3   4  11      251.63      252.36      5.98 o 
   4   4  11       26.79       22.10      5.11 o 
   5   4  11        4.11        2.34      4.18 o 
  -7   5  11        0.04        6.55      5.61 o 
  -6   5  11        8.22       10.42      4.69 o 
  -5   5  11        6.82        4.30      4.28 o 
  -4   5  11       63.36       61.86      6.67 o 
  -3   5  11       72.73       71.59      4.69 o 
  -2   5  11       95.88       96.11      5.32 o 
  -1   5  11       17.18       13.11      4.25 o 
   0   5  11       43.36       53.06      4.92 o 
   1   5  11      397.46      377.64     19.57 o 
   2   5  11        8.22        7.35      4.12 o 
   3   5  11      140.84      113.33     10.54 o 
   4   5  11        0.51        2.07      4.03 o 
   5   5  11        1.11        0.10      4.80 o 
  -6   6  11        0.17        4.29      4.79 o 
  -5   6  11        0.21        1.81      4.53 o 
  -4   6  11       33.95       37.04      4.78 o 
  -3   6  11        7.67        9.36      3.32 o 
  -2   6  11       90.08       81.98      4.33 o 
  -1   6  11        5.12        3.69      3.84 o 
   0   6  11       36.58       29.87      4.46 o 
   1   6  11      169.28      133.06      9.00 o 
   2   6  11        1.66        5.48      4.12 o 
   3   6  11       88.55       83.34      5.85 o 
   4   6  11        0.83        1.56      4.90 o 
   5   6  11       10.00       15.21      4.64 o 
  -6   7  11       24.06       23.42      3.68 o 
  -5   7  11       55.33       59.04      4.43 o 
  -4   7  11      190.24      206.70      6.12 o 
  -3   7  11      239.19      260.70      8.65 o 
  -2   7  11       21.08       20.10      3.71 o 
  -1   7  11        0.54       -0.97      3.90 o 
   0   7  11      343.85      302.69     10.09 o 
   1   7  11      110.18      107.57      7.24 o 
   2   7  11      220.76      176.11     11.45 o 
   3   7  11       18.62       22.59      4.10 o 
   4   7  11        2.91       -0.16      4.79 o 
  -6   8  11        0.85        9.28      7.44 o 
  -5   8  11       85.91       99.45      4.36 o 
  -4   8  11       12.71       13.58      3.78 o 
  -3   8  11        2.68        7.24      4.46 o 
  -2   8  11      526.70      537.84     24.29 o 
  -1   8  11      123.65      113.35      8.42 o 
   0   8  11      392.30      341.37      8.14 o 
   1   8  11       14.80       13.30      5.19 o 
   2   8  11        0.38        1.70      4.54 o 
   3   8  11      134.01      116.15      6.28 o 
   4   8  11        1.83        7.43      4.11 o 
  -5   9  11        1.52        3.00      4.74 o 
  -4   9  11        0.79        7.05      4.66 o 
  -3   9  11      133.89      133.62      5.39 o 
  -2   9  11        1.16        4.59      5.15 o 
  -1   9  11       45.32       34.44      4.39 o 
   0   9  11      191.22      201.76      6.76 o 
   1   9  11       12.39        7.38      6.48 o 
   2   9  11       57.83       56.86      6.44 o 
   3   9  11       27.18       30.09      4.35 o 
  -4  10  11        0.90        3.89      4.19 o 
  -3  10  11       19.85       19.27      4.35 o 
  -2  10  11        4.74        5.48      5.40 o 
  -1  10  11       12.59       11.70      5.30 o 
   0  10  11       11.64       14.76      6.48 o 
   1  10  11       35.51       38.36      8.76 o 
   2  10  11       26.22       30.58      4.93 o 
   3  10  11       32.03       33.97      4.09 o 
  -3  11  11        4.57        6.81      4.40 o 
  -2  11  11       11.89       13.68      4.85 o 
  -1  11  11       81.40       84.95      5.69 o 
   0  11  11       28.80       38.34      5.83 o 
   1  11  11       25.43       25.40      4.53 o 
   2  11  11       53.11       55.03      4.37 o 
  -2  12  11       13.46       17.90      4.11 o 
  -1  12  11       49.24       50.63      4.84 o 
   0  12  11        3.61        3.40      4.88 o 
  -7   0  12       63.57       55.66      7.74 o 
  -6   0  12       53.94       46.83      9.28 o 
  -5   0  12      295.97      322.98     12.22 o 
  -4   0  12       59.57       68.10      8.98 o 
  -3   0  12     1475.29     1599.92     22.01 o 
  -2   0  12     1020.65     1085.04     19.00 o 
  -1   0  12       31.76       23.41      8.08 o 
   0   0  12     1790.31     1843.22     26.08 o 
   1   0  12     2096.05     2193.66     29.70 o 
   2   0  12      277.62      270.63     11.77 o 
   3   0  12      202.89      197.17     23.71 o 
   4   0  12        1.79        4.25      5.22 o 
   5   0  12       29.60       24.00      5.72 o 
  -7   1  12       20.97       15.24      4.80 o 
  -6   1  12        0.18       -2.73      5.91 o 
  -5   1  12       20.40       25.99      6.50 o 
  -4   1  12      201.05      220.91      7.25 o 
  -3   1  12      184.01      187.37      7.50 o 
  -2   1  12      213.82      220.43      9.74 o 
  -1   1  12     1774.10     1916.87     25.02 o 
   0   1  12       32.99       35.22      5.24 o 
   1   1  12      115.87      132.54      7.05 o 
   2   1  12      558.10      563.86     11.39 o 
   3   1  12      110.30      110.01      5.88 o 
   4   1  12       42.16       38.18      4.39 o 
   5   1  12        9.36       11.51      4.18 o 
  -7   2  12        6.41        4.94      5.46 o 
  -6   2  12        1.15       -0.24      5.21 o 
  -5   2  12       12.50       13.59      6.14 o 
  -4   2  12       10.91       15.00      4.77 o 
  -3   2  12        1.15        2.89      6.01 o 
  -2   2  12      104.79      111.57     10.22 o 
  -1   2  12       38.32       41.08      6.15 o 
   0   2  12      987.30     1003.60     17.12 o 
   1   2  12       99.25      105.31      7.08 o 
   2   2  12      220.46      209.60     10.04 o 
   3   2  12       91.11       87.30      4.23 o 
   4   2  12       24.77       25.02      5.05 o 
   5   2  12       10.55        9.63      4.73 o 
  -7   3  12       35.70       28.76      6.03 o 
  -6   3  12       22.89       26.04      5.78 o 
  -5   3  12       10.56        9.89      4.70 o 
  -4   3  12        1.49        2.92      4.67 o 
  -3   3  12      406.59      409.92     11.59 o 
  -2   3  12      324.48      348.92      8.66 o 
  -1   3  12     1376.82     1449.39     73.34 o 
   0   3  12       83.98       75.97      4.23 o 
   1   3  12      350.33      340.88     13.89 o 
   2   3  12      310.44      292.30      9.07 o 
   3   3  12       33.18       36.55      4.98 o 
   4   3  12      204.35      185.05      6.27 o 
   5   3  12        3.81        3.81      4.71 o 
  -6   4  12        8.21        8.57      4.43 o 
  -5   4  12      118.78      115.47      5.93 o 
  -4   4  12       58.57       53.84      6.13 o 
  -3   4  12      309.62      320.12     12.19 o 
  -2   4  12       17.75       13.31      3.65 o 
  -1   4  12       16.98       18.49      4.32 o 
   0   4  12      156.10      155.60      4.76 o 
   1   4  12      148.23      134.09      5.88 o 
   2   4  12      225.64      202.11      8.33 o 
   3   4  12        1.38        4.55      3.81 o 
   4   4  12       21.45       19.73      4.75 o 
   5   4  12       49.47       43.78      5.05 o 
  -6   5  12       48.21       45.45      5.29 o 
  -5   5  12       11.99       12.43      4.83 o 
  -4   5  12       69.48       76.52      7.80 o 
  -3   5  12       72.45       67.44      4.80 o 
  -2   5  12       28.52       26.90      4.24 o 
  -1   5  12       57.43       51.75      4.64 o 
   0   5  12        2.80        3.26      4.33 o 
   1   5  12       86.21       76.93      6.12 o 
   2   5  12        3.73       -2.55      5.79 o 
   3   5  12       24.78       24.16      5.15 o 
   4   5  12        0.10        3.04      4.13 o 
  -6   6  12        1.45        1.42      4.95 o 
  -5   6  12       86.13       77.72      6.03 o 
  -4   6  12       71.76       75.89      5.51 o 
  -3   6  12      120.42      122.62      5.57 o 
  -2   6  12      310.59      279.45      6.06 o 
  -1   6  12        2.99        6.45      4.87 o 
   0   6  12       28.40       21.86      4.13 o 
   1   6  12       62.31       52.15      4.89 o 
   2   6  12       22.38       30.34      5.51 o 
   3   6  12       42.85       43.81      5.69 o 
   4   6  12        9.79       11.50      4.25 o 
  -6   7  12        0.88       -1.43      9.39 o 
  -5   7  12       14.53       11.01      4.48 o 
  -4   7  12       63.89       68.91      4.73 o 
  -3   7  12       16.93       16.96      4.48 o 
  -2   7  12       13.74       20.06      4.23 o 
  -1   7  12       10.70        8.15      4.33 o 
   0   7  12      187.60      161.86      7.81 o 
   1   7  12        6.97       12.39      6.50 o 
   2   7  12       35.63       29.15      5.51 o 
   3   7  12       34.12       31.49      5.32 o 
   4   7  12        6.99        5.63      5.21 o 
  -5   8  12        6.93       11.20      5.49 o 
  -4   8  12      243.92      258.96      9.86 o 
  -3   8  12      172.64      194.23      6.31 o 
  -2   8  12        0.04        4.34      5.23 o 
  -1   8  12       41.57       48.39      4.92 o 
   0   8  12       11.05        5.45      4.82 o 
   1   8  12        9.16        2.93      6.42 o 
   2   8  12       64.87       63.34      9.83 o 
   3   8  12        9.77       10.67      4.94 o 
  -4   9  12       75.71       69.87      6.22 o 
  -3   9  12       16.42       15.58      5.46 o 
  -2   9  12      373.90      335.33     15.78 o 
  -1   9  12      168.60      155.29      6.47 o 
   0   9  12       30.40       33.19      6.38 o 
   1   9  12        7.91        9.27      5.55 o 
   2   9  12        0.31        0.36      7.04 o 
   3   9  12        5.87        5.04      4.59 o 
  -4  10  12       47.51       43.76      4.76 o 
  -3  10  12       33.83       26.85      5.84 o 
  -2  10  12        0.07       -4.17      4.94 o 
  -1  10  12       15.11        9.02      4.54 o 
   0  10  12        6.41        6.56      5.58 o 
   1  10  12        3.25        7.86      6.82 o 
   2  10  12        0.41        2.09      4.70 o 
  -2  11  12        8.35        8.64      4.91 o 
  -1  11  12       40.41       55.14      6.36 o 
   0  11  12       17.11       27.71      5.11 o 
   1  11  12       12.55       18.86      5.83 o 
  -6   1  13      153.47      146.74     21.37 o 
  -5   1  13      139.29      147.71     15.06 o 
  -4   1  13        0.12       -2.00      6.10 o 
  -3   1  13      279.21      273.91     16.32 o 
  -2   1  13        3.06       -2.25      8.91 o 
  -1   1  13       89.53       94.22      5.53 o 
   0   1  13      502.32      529.85     15.43 o 
   1   1  13      556.89      536.24     10.75 o 
   2   1  13      189.10      198.64      8.12 o 
   3   1  13        2.04        2.66      4.77 o 
   4   1  13       15.26       14.53      5.10 o 
  -6   2  13       42.84       51.05      6.56 o 
  -5   2  13      119.62      129.44      5.70 o 
  -4   2  13      101.03       99.66      7.12 o 
  -3   2  13        8.79        9.96      4.93 o 
  -2   2  13      431.44      519.34     34.33 o 
  -1   2  13      452.95      462.00      7.73 o 
   0   2  13      161.03      206.99      7.12 o 
   1   2  13      105.33      102.00      7.43 o 
   2   2  13       54.28       44.05      5.27 o 
   3   2  13      363.45      320.25     10.35 o 
   4   2  13        2.71        1.87      4.26 o 
  -6   3  13        3.03        5.98      6.75 o 
  -5   3  13        0.43       -0.50      5.05 o 
  -4   3  13      147.34      159.16      7.35 o 
  -3   3  13      282.51      293.53     12.00 o 
  -2   3  13       40.90       43.03      6.20 o 
  -1   3  13      170.54      187.52      7.66 o 
   0   3  13      363.39      396.55     13.32 o 
   1   3  13       41.82       43.76      4.98 o 
   2   3  13        2.76        1.60      5.27 o 
   3   3  13       72.43       70.28      6.54 o 
   4   3  13       29.63       29.89      5.34 o 
  -6   4  13       45.69       48.70      6.04 o 
  -5   4  13        2.98        6.98      4.24 o 
  -4   4  13       69.49       67.53      6.61 o 
  -3   4  13      347.92      355.30     10.08 o 
  -2   4  13      271.69      273.50      8.41 o 
  -1   4  13        8.34        7.23      4.27 o 
   0   4  13       32.29       28.33      4.31 o 
   1   4  13       12.36       14.42      4.94 o 
   2   4  13       84.98       83.19      6.17 o 
   3   4  13        0.27        2.68      5.23 o 
   4   4  13       91.97      101.25      5.78 o 
  -6   5  13        1.68        3.83      5.75 o 
  -5   5  13      167.35      153.66      5.29 o 
  -4   5  13       83.09       79.22      6.10 o 
  -3   5  13       51.99       47.57      4.74 o 
  -2   5  13      380.24      349.22     14.81 o 
  -1   5  13      152.53      133.29     11.23 o 
   0   5  13      126.45      121.58      5.59 o 
   1   5  13       95.50       73.25      5.43 o 
   2   5  13      145.29      123.83      6.40 o 
   3   5  13        5.14        6.44      3.87 o 
   4   5  13       37.44       25.61      4.72 o 
  -5   6  13        4.21        6.00      4.72 o 
  -4   6  13       93.60       89.19      4.65 o 
  -3   6  13       74.81       73.53      6.57 o 
  -2   6  13        0.73        3.28      4.10 o 
  -1   6  13       87.71       72.36      6.38 o 
   0   6  13      171.11      149.38      5.76 o 
   1   6  13        5.77       10.46      6.52 o 
   2   6  13        0.64       -3.33      5.27 o 
   3   6  13        7.56        8.23      4.76 o 
  -5   7  13       52.94       53.21      4.64 o 
  -4   7  13       16.27       20.55      5.67 o 
  -3   7  13       41.11       43.98      5.57 o 
  -2   7  13      100.49       76.71      5.74 o 
  -1   7  13       24.03       22.20      5.28 o 
   0   7  13        0.35        2.61      4.06 o 
   1   7  13       74.46       64.75      6.19 o 
   2   7  13       12.70       10.28      6.02 o 
   3   7  13       23.59       26.94      4.77 o 
  -4   8  13       56.30       52.36      5.45 o 
  -3   8  13       21.07       18.54      4.88 o 
  -2   8  13        0.05        3.06      4.66 o 
  -1   8  13        2.35        0.03      5.44 o 
   0   8  13       21.58       26.40      5.62 o 
   1   8  13        3.75        0.81      7.11 o 
   2   8  13       99.25       99.56      6.76 o 
  -4   9  13      111.08      117.53      5.99 o 
  -3   9  13        0.08        1.53      5.57 o 
  -2   9  13      107.85      107.01      5.62 o 
  -1   9  13       16.24       10.59      4.35 o 
   0   9  13        0.09       -1.50      5.14 o 
   1   9  13        2.81        4.08      6.10 o 
   2   9  13       61.66       72.15      7.84 o 
  -3  10  13       78.48       78.55      6.80 o 
  -2  10  13       49.16       50.98      5.24 o 
  -1  10  13        0.15        4.81      4.96 o 
   0  10  13       19.18       21.03      5.59 o 
   1  10  13       64.16       71.33      7.71 o 
  -6   0  14       41.34       42.96      8.00 o 
  -5   0  14      264.77      252.32     10.53 o 
  -4   0  14      989.80     1109.81     18.80 o 
  -3   0  14      112.41      124.01     10.41 o 
  -2   0  14      697.10      711.65     16.15 o 
  -1   0  14      617.50      653.67     15.25 o 
   0   0  14        6.73        4.25      8.38 o 
   1   0  14      263.77      258.57     12.30 o 
   2   0  14       13.85       14.66      9.02 o 
   3   0  14        9.84       14.99      6.64 o 
   4   0  14        0.04        2.93      6.88 o 
  -6   1  14      152.34      148.27      8.17 o 
  -5   1  14      198.04      205.72      8.65 o 
  -4   1  14        0.95        7.38      6.52 o 
  -3   1  14      290.91      281.81      8.55 o 
  -2   1  14      826.08      869.13     31.19 o 
  -1   1  14       21.26       20.30      4.20 o 
   0   1  14      433.48      463.66      9.82 o 
   1   1  14        0.62        4.77      5.86 o 
   2   1  14        4.66        7.82      5.46 o 
   3   1  14        8.69        9.43      5.52 o 
   4   1  14       26.69       25.72      5.35 o 
  -6   2  14       81.55       74.23      5.71 o 
  -5   2  14       14.14       10.88      5.86 o 
  -4   2  14      615.80      613.04     18.80 o 
  -3   2  14        1.64        0.20      5.26 o 
  -2   2  14      336.32      351.33     22.44 o 
  -1   2  14      346.11      357.49      7.07 o 
   0   2  14       45.63       53.47      5.40 o 
   1   2  14      273.94      250.72      9.78 o 
   2   2  14        0.54       -4.47      5.48 o 
   3   2  14       40.56       35.30      6.09 o 
   4   2  14       16.99       20.82      5.39 o 
  -6   3  14       35.28       31.59      5.14 o 
  -5   3  14       38.57       37.88      5.46 o 
  -4   3  14        0.31        0.18      5.24 o 
  -3   3  14      710.67      752.19     22.35 o 
  -2   3  14      122.49      131.83      6.43 o 
  -1   3  14      379.67      388.53      9.78 o 
   0   3  14       67.89       58.80      4.90 o 
   1   3  14       15.47       17.61      4.70 o 
   2   3  14        3.98        8.03      4.89 o 
   3   3  14       23.23       16.28      6.06 o 
   4   3  14        9.95       12.28      6.79 o 
  -5   4  14       46.19       42.61      5.87 o 
  -4   4  14        0.27        1.96      6.00 o 
  -3   4  14        4.92        4.99      5.32 o 
  -2   4  14        0.29        4.38      4.89 o 
  -1   4  14       42.68       38.06      5.26 o 
   0   4  14        0.48       -0.16      4.26 o 
   1   4  14       10.83        5.38      4.38 o 
   2   4  14        3.93        8.51      5.57 o 
   3   4  14       23.76       26.57      6.76 o 
  -5   5  14       10.13       14.02      5.13 o 
  -4   5  14        7.20        7.03      4.49 o 
  -3   5  14      127.70      125.64      8.38 o 
  -2   5  14        5.38       12.21      5.26 o 
  -1   5  14       92.36       92.51      5.32 o 
   0   5  14        5.21        2.25      3.66 o 
   1   5  14        0.66        0.82      5.49 o 
   2   5  14       40.72       40.53      6.71 o 
   3   5  14        4.43        9.50      5.42 o 
  -5   6  14       62.73       60.37      6.23 o 
  -4   6  14       45.04       31.55      5.06 o 
  -3   6  14       13.74       15.50      4.16 o 
  -2   6  14       47.91       44.04      4.59 o 
  -1   6  14      165.53      148.19      5.76 o 
   0   6  14      116.42      115.94      5.44 o 
   1   6  14       30.70       26.73      6.17 o 
   2   6  14        0.25       -1.16      5.58 o 
   3   6  14        0.40        1.10      6.99 o 
  -4   7  14        0.37        2.67      4.34 o 
  -3   7  14       15.45       12.20      4.84 o 
  -2   7  14        4.96        4.35      5.30 o 
  -1   7  14        0.11        4.23      4.93 o 
   0   7  14       10.32        7.71      6.01 o 
   1   7  14       28.41       21.90      6.14 o 
   2   7  14        4.48        5.83      5.84 o 
  -4   8  14        3.29        2.35      4.52 o 
  -3   8  14        3.76        1.95      4.33 o 
  -2   8  14       44.91       45.04      7.03 o 
  -1   8  14        0.06        6.64      5.75 o 
   0   8  14       99.62       84.57      6.63 o 
   1   8  14       15.43        8.72      5.10 o 
  -3   9  14       35.82       33.18      6.18 o 
  -2   9  14        8.18       10.90      4.85 o 
  -1   9  14       46.28       37.36      5.33 o 
   0   9  14       18.73       15.93      7.16 o 
  -5   1  15      308.96      284.95      9.60 o 
  -4   1  15      193.29      193.60      7.06 o 
  -3   1  15       14.86       17.97      5.31 o 
  -2   1  15      167.16      178.03      7.86 o 
  -1   1  15       32.59       35.76      5.31 o 
   0   1  15        5.78        8.50      6.17 o 
   1   1  15       39.90       48.88      6.99 o 
   2   1  15       12.29       18.44      5.75 o 
   3   1  15      122.31      132.82      6.94 o 
  -5   2  15       48.02       48.78      7.45 o 
  -4   2  15       27.34       30.44      6.96 o 
  -3   2  15      216.95      211.52      7.38 o 
  -2   2  15      191.95      203.39      7.90 o 
  -1   2  15        0.00       -2.53      4.96 o 
   0   2  15        4.35        1.45      4.50 o 
   1   2  15        0.12        0.59      5.23 o 
   2   2  15      164.54      181.98      7.08 o 
   3   2  15        4.41        2.89      5.19 o 
  -5   3  15       33.22       24.00      8.81 o 
  -4   3  15       25.58       31.31      5.60 o 
  -3   3  15       22.87       20.73      6.82 o 
  -2   3  15        0.68        3.07      5.09 o 
  -1   3  15        1.67        3.70      5.09 o 
   0   3  15      131.84      139.86      5.74 o 
   1   3  15       43.41       35.65      5.15 o 
   2   3  15        6.88        9.52      3.95 o 
   3   3  15        0.67       -0.04      6.09 o 
  -5   4  15        9.25       10.74      4.95 o 
  -4   4  15       17.00       11.50      3.69 o 
  -3   4  15       58.40       62.62      4.93 o 
  -2   4  15        0.06        6.00      5.44 o 
  -1   4  15      240.53      241.97     10.10 o 
   0   4  15       95.86      100.89      9.21 o 
   1   4  15       25.08       34.79      5.27 o 
   2   4  15       56.02       49.51      5.58 o 
   3   4  15        7.54       10.66      7.36 o 
  -4   5  15       57.60       44.25      5.99 o 
  -3   5  15        1.08        5.72      5.04 o 
  -2   5  15        0.31        3.76      4.80 o 
  -1   5  15       32.59       25.48      4.92 o 
   0   5  15        4.65        8.55      4.86 o 
   1   5  15       42.23       41.18      5.76 o 
   2   5  15       40.06       55.64      7.06 o 
  -4   6  15       57.32       51.46      5.44 o 
  -3   6  15        2.57        4.36      4.18 o 
  -2   6  15       31.71       17.79      5.06 o 
  -1   6  15       20.61       23.31      4.98 o 
   0   6  15        4.98        9.25      5.20 o 
   1   6  15       16.10       13.68      7.22 o 
   2   6  15        9.20        7.28      7.25 o 
  -3   7  15      146.62      126.73      5.92 o 
  -2   7  15       28.98       27.09      4.73 o 
  -1   7  15       14.96       13.43      4.60 o 
   0   7  15        0.25        4.68      6.27 o 
   1   7  15       44.62       45.66      8.34 o 
  -2   8  15        0.05        1.34      5.65 o 
  -1   8  15       59.96       55.70      5.36 o 
   0   8  15        5.17        5.19      6.77 o 
  -5   0  16        0.17       -5.71      7.67 o 
  -4   0  16      283.15      276.99     13.12 o 
  -3   0  16        8.08       16.05      9.85 o 
  -2   0  16       82.65       83.89      9.17 o 
  -1   0  16        2.62        2.44      6.91 o 
   0   0  16      178.87      184.14     11.92 o 
   1   0  16        7.85        5.86      9.51 o 
   2   0  16       47.42       47.84     10.41 o 
  -5   1  16        0.03       -0.21      5.97 o 
  -4   1  16      444.96      428.07     10.18 o 
  -3   1  16       28.33       29.97      6.57 o 
  -2   1  16       12.05       14.39      4.00 o 
  -1   1  16       31.99       36.72      5.54 o 
   0   1  16       35.20       37.57      7.02 o 
   1   1  16        4.88        1.52      6.61 o 
   2   1  16       81.40       79.67      6.11 o 
  -4   2  16       20.23       23.11      7.40 o 
  -3   2  16       58.99       63.39      6.23 o 
  -2   2  16        0.01       -3.01      4.46 o 
  -1   2  16        4.98        3.50      5.31 o 
   0   2  16       34.89       41.59      5.74 o 
   1   2  16       32.20       33.71      5.19 o 
   2   2  16        1.25        1.50      5.77 o 
  -4   3  16       39.44       30.37      7.08 o 
  -3   3  16        1.40        1.78      6.92 o 
  -2   3  16       91.69       99.98      7.88 o 
  -1   3  16        4.16        7.33      4.86 o 
   0   3  16       14.46       16.17      4.45 o 
   1   3  16       73.92      100.01      5.43 o 
   2   3  16        1.58        5.27      4.93 o 
  -4   4  16       14.97       15.44      4.56 o 
  -3   4  16        8.03        7.00      4.92 o 
  -2   4  16        1.19        5.86      4.85 o 
  -1   4  16        1.55        5.74      4.43 o 
   0   4  16       57.92       50.28      5.34 o 
   1   4  16       34.59       39.34      5.06 o 
   2   4  16        0.46        2.44     21.76 o 
  -4   5  16        0.18        3.62      5.59 o 
  -3   5  16        0.61        3.69      4.42 o 
  -2   5  16       38.17       27.59      4.63 o 
  -1   5  16       59.17       54.71      5.17 o 
   0   5  16       25.61       28.56      5.85 o 
   1   5  16       65.06       72.39      6.11 o 
  -3   6  16        3.53        5.87      4.52 o 
  -2   6  16       31.11       30.37      5.34 o 
  -1   6  16       41.06       48.68      4.98 o 
   0   6  16       13.76       14.16      6.03 o 
  -3   1  17        1.72       -1.08      5.39 o 
  -2   1  17        0.01        1.03      4.16 o 
  -1   1  17        0.01       -0.65      4.73 o 
   0   1  17        3.47        8.20      5.61 o 
   1   1  17       45.27       50.69      6.39 o 
  -3   2  17        5.96        7.38      5.01 o 
  -2   2  17        0.08       -2.71      5.54 o 
  -1   2  17        0.25        2.57      5.51 o 
   0   2  17       37.89       48.41      6.63 o 
   1   2  17        1.13        0.00      4.77 o 
  -3   3  17        0.00        2.01      4.67 o 
  -2   3  17        0.06        3.69      5.39 o 
  -1   3  17        0.44        4.08      4.37 o 
   0   3  17       54.44       70.78      5.20 o 
  -2   4  17      204.62      213.53     14.10 o 
  -1   4  17       65.98       74.68      5.78 o 
   0   4  17        0.73        4.32      4.51 o 
                                                 
